# Supplementary material for: Three species in one: a revision of Clemensiaalbata Packard (Erebidae, Arctiinae, Lithosiini)
Source: Zookeys. 2018 Oct 8;(788):39–55. doi: 10.3897/zookeys.788.26048 (PMC6189222; doi:10.3897/zookeys.788.26048)
Supplement: XML Treatment for Clemensia umbrata [file zookeys.788.26048-treatment1.xml]

<!DOCTYPE tp:taxon-treatment
  PUBLIC "-//TaxonX//DTD Taxonomic Treatment Publishing DTD v0 20100105//EN" "tax-treatment-NSO.dtd">
<tp:taxon-treatment xmlns:tp="http://www.plazi.org/taxpub"><tp:treatment-meta><kwd-group><label>Taxon classification</label><kwd><named-content xmlns:xlink="http://www.w3.org/1999/xlink" content-type="kingdom">Animalia</named-content></kwd><kwd><named-content xmlns:xlink="http://www.w3.org/1999/xlink" content-type="order">Lepidoptera</named-content></kwd><kwd><named-content xmlns:xlink="http://www.w3.org/1999/xlink" content-type="family">Erebidae</named-content></kwd></kwd-group><mixed-citation publication-type="journal"><person-group><name><surname>Schmidt</surname><given-names>B. Christian</given-names></name><name><surname>Sullivan</surname><given-names>J. Bolling</given-names></name></person-group><article-title>Three species in one: a revision of <italic><tp:taxon-name><tp:taxon-name-part taxon-name-part-type="genus" reg="Clemensia">Clemensia</tp:taxon-name-part><tp:taxon-name-part taxon-name-part-type="species" reg="albata">albata</tp:taxon-name-part></tp:taxon-name></italic> Packard (<tp:taxon-name><tp:taxon-name-part taxon-name-part-type="family">Erebidae</tp:taxon-name-part></tp:taxon-name>, <tp:taxon-name><tp:taxon-name-part taxon-name-part-type="subfamily">Arctiinae</tp:taxon-name-part></tp:taxon-name>, <tp:taxon-name><tp:taxon-name-part taxon-name-part-type="tribe">Lithosiini</tp:taxon-name-part></tp:taxon-name>)</article-title><source>Zookeys</source><day>8</day><month>10</month><year>2018</year><volume>2018</volume><issue>788</issue><fpage>39</fpage><lpage>55</lpage><pub-id pub-id-type="doi">10.3897/zookeys.788.26048</pub-id></mixed-citation></tp:treatment-meta><tp:nomenclature><tp:taxon-name>
            <tp:taxon-name-part taxon-name-part-type="genus" reg="Clemensia">Clemensia</tp:taxon-name-part>
            <tp:taxon-name-part taxon-name-part-type="species" reg="umbrata">umbrata</tp:taxon-name-part>
          </tp:taxon-name><tp:taxon-authority>Packard</tp:taxon-authority><tp:taxon-status xmlns:xlink="http://www.w3.org/1999/xlink" xlink:type="simple">stat. rev.</tp:taxon-status><xref ref-type="fig" rid="F1">Figs 1–4</xref><xref ref-type="fig" rid="F2">, 13</xref><xref ref-type="fig" rid="F3">, 16</xref><tp:nomenclature-citation-list><tp:nomenclature-citation><tp:taxon-name>
                <tp:taxon-name-part taxon-name-part-type="genus" reg="Clemensia">Clemensia</tp:taxon-name-part>
                <tp:taxon-name-part taxon-name-part-type="species" reg="umbrata">umbrata</tp:taxon-name-part>
              </tp:taxon-name><comment>Packard, 1872: 85. Type locality. Congress Springs, Santa Clara Co, California [lost] male holotype. Note. The type locality was given as “California” in the original description, and <xref ref-type="bibr" rid="B3">Edwards (1874)</xref> later writes that the only type was destroyed in the mail when Packard returned it, and clarifies the source of the type material as “Congress Springs, Santa Clara County.”</comment></tp:nomenclature-citation><tp:nomenclature-citation><tp:taxon-name>
                <tp:taxon-name-part taxon-name-part-type="genus" reg="Clemensia">Clemensia</tp:taxon-name-part>
                <tp:taxon-name-part taxon-name-part-type="species" reg="irrorata">irrorata</tp:taxon-name-part>
              </tp:taxon-name><comment>H. Edwards, 1874, p.185. Type locality. “Victoria, V.I. [Vancouver Island, British Columbia]”</comment></tp:nomenclature-citation></tp:nomenclature-citation-list></tp:nomenclature><tp:treatment-sec sec-type="diagnosis" id="SECID0EWCAE"><title>Diagnosis.</title><p><italic><tp:taxon-name><tp:taxon-name-part taxon-name-part-type="genus" reg="Clemensia">Clemensia</tp:taxon-name-part><tp:taxon-name-part taxon-name-part-type="species" reg="umbrata">umbrata</tp:taxon-name-part></tp:taxon-name></italic> is most similar to <italic><tp:taxon-name><tp:taxon-name-part taxon-name-part-type="genus" reg="Clemensia">C.</tp:taxon-name-part><tp:taxon-name-part taxon-name-part-type="species" reg="albata">albata</tp:taxon-name-part></tp:taxon-name></italic>; flight time and locality aid in separating the two. Both species occur together only from southern Quebéc and eastern Ontario southward; <italic><tp:taxon-name><tp:taxon-name-part taxon-name-part-type="genus" reg="Clemensia">C.</tp:taxon-name-part><tp:taxon-name-part taxon-name-part-type="species" reg="umbrata">umbrata</tp:taxon-name-part></tp:taxon-name></italic> is the only <italic><tp:taxon-name><tp:taxon-name-part taxon-name-part-type="genus" reg="Clemensia">Clemensia</tp:taxon-name-part></tp:taxon-name></italic> species across the boreal forest region and the Pacific Northwest (Figure <xref ref-type="fig" rid="F4">19</xref>). Where the range overlaps that of <italic><tp:taxon-name><tp:taxon-name-part taxon-name-part-type="genus" reg="Clemensia">C.</tp:taxon-name-part><tp:taxon-name-part taxon-name-part-type="species" reg="albata">albata</tp:taxon-name-part></tp:taxon-name></italic>, the phenology differs in that <italic><tp:taxon-name><tp:taxon-name-part taxon-name-part-type="genus" reg="Clemensia">C.</tp:taxon-name-part><tp:taxon-name-part taxon-name-part-type="species" reg="umbrata">umbrata</tp:taxon-name-part></tp:taxon-name></italic> is univoltine with adults in July and early August (as early as June in the southern Appalachians) (Figure <xref ref-type="fig" rid="F5">22</xref>), whereas <italic><tp:taxon-name><tp:taxon-name-part taxon-name-part-type="genus" reg="Clemensia">C.</tp:taxon-name-part><tp:taxon-name-part taxon-name-part-type="species" reg="albata">albata</tp:taxon-name-part></tp:taxon-name></italic> is bivoltine in the Northeast and possibly multivoltine farther south. In northeastern North America the flight peaks of <italic><tp:taxon-name><tp:taxon-name-part taxon-name-part-type="genus" reg="Clemensia">C.</tp:taxon-name-part><tp:taxon-name-part taxon-name-part-type="species" reg="albata">albata</tp:taxon-name-part></tp:taxon-name></italic> are in mid-June and late August largely outside that of <italic><tp:taxon-name><tp:taxon-name-part taxon-name-part-type="genus" reg="Clemensia">C.</tp:taxon-name-part><tp:taxon-name-part taxon-name-part-type="species" reg="umbrata">umbrata</tp:taxon-name-part></tp:taxon-name></italic> (Figure <xref ref-type="fig" rid="F5">22</xref>), but the flight periods of the two overlap in late July and possibly early August. In the eastern US <italic><tp:taxon-name><tp:taxon-name-part taxon-name-part-type="genus" reg="Clemensia">C.</tp:taxon-name-part><tp:taxon-name-part taxon-name-part-type="species" reg="umbrata">umbrata</tp:taxon-name-part></tp:taxon-name></italic> becomes increasingly restricted to higher elevations southward, whereas <italic><tp:taxon-name><tp:taxon-name-part taxon-name-part-type="genus" reg="Clemensia">C.</tp:taxon-name-part><tp:taxon-name-part taxon-name-part-type="species" reg="albata">albata</tp:taxon-name-part></tp:taxon-name></italic> is more widespread. For example, in North Carolina <italic><tp:taxon-name><tp:taxon-name-part taxon-name-part-type="genus" reg="Clemensia">C.</tp:taxon-name-part><tp:taxon-name-part taxon-name-part-type="species" reg="umbrata">umbrata</tp:taxon-name-part></tp:taxon-name></italic> is usually found above 3100’ whereas <italic><tp:taxon-name><tp:taxon-name-part taxon-name-part-type="genus" reg="Clemensia">C.</tp:taxon-name-part><tp:taxon-name-part taxon-name-part-type="species" reg="albata">albata</tp:taxon-name-part></tp:taxon-name></italic> occurs below 4600’. Similar habitat/ecozone segregation likely occurs elsewhere, but further study is needed.</p><p>Externally, <italic><tp:taxon-name><tp:taxon-name-part taxon-name-part-type="genus" reg="Clemensia">C.</tp:taxon-name-part><tp:taxon-name-part taxon-name-part-type="species" reg="umbrata">umbrata</tp:taxon-name-part></tp:taxon-name></italic> differs from <italic><tp:taxon-name><tp:taxon-name-part taxon-name-part-type="genus" reg="Clemensia">C.</tp:taxon-name-part><tp:taxon-name-part taxon-name-part-type="species" reg="albata">albata</tp:taxon-name-part></tp:taxon-name></italic> in its larger size in regions of sympatry (northern boreal <italic><tp:taxon-name><tp:taxon-name-part taxon-name-part-type="genus" reg="Clemensia">C.</tp:taxon-name-part><tp:taxon-name-part taxon-name-part-type="species" reg="umbrata">umbrata</tp:taxon-name-part></tp:taxon-name></italic> are smaller and not noticeably significantly larger than <italic><tp:taxon-name><tp:taxon-name-part taxon-name-part-type="genus" reg="Clemensia">C.</tp:taxon-name-part><tp:taxon-name-part taxon-name-part-type="species" reg="albata">albata</tp:taxon-name-part></tp:taxon-name></italic>), with male forewing length of 12.3 mm (n = 9) versus 10.8 mm (n = 6) in <italic><tp:taxon-name><tp:taxon-name-part taxon-name-part-type="genus" reg="Clemensia">C.</tp:taxon-name-part><tp:taxon-name-part taxon-name-part-type="species" reg="albata">albata</tp:taxon-name-part></tp:taxon-name></italic>. Wing pattern differences are difficult to discern, especially flight-worn individuals, but <italic><tp:taxon-name><tp:taxon-name-part taxon-name-part-type="genus" reg="Clemensia">C.</tp:taxon-name-part><tp:taxon-name-part taxon-name-part-type="species" reg="umbrata">umbrata</tp:taxon-name-part></tp:taxon-name></italic> has a more contrasting forewing pattern that is more suffused with grey and black, and often with a diffuse dark grey postmedial patch near the anal margin; this patch is absent or much more restricted in <italic><tp:taxon-name><tp:taxon-name-part taxon-name-part-type="genus" reg="Clemensia">C.</tp:taxon-name-part><tp:taxon-name-part taxon-name-part-type="species" reg="albata">albata</tp:taxon-name-part></tp:taxon-name></italic>.</p><p>Internally, the male genitalic structure of <italic><tp:taxon-name><tp:taxon-name-part taxon-name-part-type="genus" reg="Clemensia">C.</tp:taxon-name-part><tp:taxon-name-part taxon-name-part-type="species" reg="umbrata">umbrata</tp:taxon-name-part></tp:taxon-name></italic> and <italic><tp:taxon-name><tp:taxon-name-part taxon-name-part-type="genus" reg="Clemensia">C.</tp:taxon-name-part><tp:taxon-name-part taxon-name-part-type="species" reg="albata">albata</tp:taxon-name-part></tp:taxon-name></italic> differs in the shape of the basal ventral diverticulum of the vesica, which is bilobed in <italic><tp:taxon-name><tp:taxon-name-part taxon-name-part-type="genus" reg="Clemensia">C.</tp:taxon-name-part><tp:taxon-name-part taxon-name-part-type="species" reg="umbrata">umbrata</tp:taxon-name-part></tp:taxon-name></italic> versus heart shaped in <italic><tp:taxon-name><tp:taxon-name-part taxon-name-part-type="genus" reg="Clemensia">C.</tp:taxon-name-part><tp:taxon-name-part taxon-name-part-type="species" reg="albata">albata</tp:taxon-name-part></tp:taxon-name></italic> (Figs <xref ref-type="fig" rid="F2">13</xref>, <xref ref-type="fig" rid="F2">14</xref>). The female corpus bursae of <italic><tp:taxon-name><tp:taxon-name-part taxon-name-part-type="genus" reg="Clemensia">C.</tp:taxon-name-part><tp:taxon-name-part taxon-name-part-type="species" reg="umbrata">umbrata</tp:taxon-name-part></tp:taxon-name></italic> (Figure <xref ref-type="fig" rid="F3">16</xref>) is less elongate with longer internal spinules and a more broadly joined appendix bursae compared to <italic><tp:taxon-name><tp:taxon-name-part taxon-name-part-type="genus" reg="Clemensia">C.</tp:taxon-name-part><tp:taxon-name-part taxon-name-part-type="species" reg="albata">albata</tp:taxon-name-part></tp:taxon-name></italic> and <italic><tp:taxon-name><tp:taxon-name-part taxon-name-part-type="genus" reg="Clemensia">C.</tp:taxon-name-part><tp:taxon-name-part taxon-name-part-type="species" reg="ochreata">ochreata</tp:taxon-name-part></tp:taxon-name></italic>.</p></tp:treatment-sec><tp:treatment-sec sec-type="biology" id="SECID0E4MAE"><title>Biology.</title><p><xref ref-type="bibr" rid="B2">Dyar (1904)</xref> describes the egg and first two instars based on samples from southeastern British Columbia, stating that larvae overwinter (as second instar?). The egg is unusually large with a diameter of 0.8 mm. The eggs are covered with setae from the female abdominal tip. <xref ref-type="bibr" rid="B12">McCabe (1981)</xref> described the larval biology, but it is unclear if his account is referable to <italic><tp:taxon-name><tp:taxon-name-part taxon-name-part-type="genus" reg="Clemensia">C.</tp:taxon-name-part><tp:taxon-name-part taxon-name-part-type="species" reg="albata">albata</tp:taxon-name-part></tp:taxon-name></italic> or <italic><tp:taxon-name><tp:taxon-name-part taxon-name-part-type="genus" reg="Clemensia">C.</tp:taxon-name-part><tp:taxon-name-part taxon-name-part-type="species" reg="umbrata">umbrata</tp:taxon-name-part></tp:taxon-name></italic>. Larvae probably graze algae growing on tree bark and possibly other substrates according to <xref ref-type="bibr" rid="B12">McCabe (1981)</xref>, but both <xref ref-type="bibr" rid="B2">Dyar (1904)</xref> and <xref ref-type="bibr" rid="B14">Miller and Hammond (2000)</xref> state that larvae feed on lichens; a larva likely referable to <italic><tp:taxon-name><tp:taxon-name-part taxon-name-part-type="genus" reg="Clemensia">C.</tp:taxon-name-part><tp:taxon-name-part taxon-name-part-type="species" reg="umbrata">umbrata</tp:taxon-name-part></tp:taxon-name></italic> was found on white birch cut for firewood in Renfrew Co, Ontario in late June (J. Dombroskie, pers. comm.). <xref ref-type="bibr" rid="B14">Miller and Hammond (2000)</xref> report this species as feeding in lichens on trees and large shrubs in the Pacific Northwest, especially on gary oak. <italic><tp:taxon-name><tp:taxon-name-part taxon-name-part-type="genus" reg="Clemensia">Clemensia</tp:taxon-name-part><tp:taxon-name-part taxon-name-part-type="species" reg="umbrata">umbrata</tp:taxon-name-part></tp:taxon-name></italic> was collected 74 times during the Canadian Forest Insect Survey, always from conifers, and mostly from white spruce (49/74 collections; <xref ref-type="bibr" rid="B13">McGugan 1958</xref>). This may however indicate larvae feeding on algae-encrusted conifer twigs, whereas algal growth is usually limited to thicker branches and trunks of birch, where larvae are less likely to be collected by conventional sampling methods. <italic><tp:taxon-name><tp:taxon-name-part taxon-name-part-type="genus" reg="Clemensia">Clemensia</tp:taxon-name-part><tp:taxon-name-part taxon-name-part-type="species" reg="umbrata">umbrata</tp:taxon-name-part></tp:taxon-name></italic> is univoltine throughout its range, with peak adult abundance in late July in northeastern North America (Figure <xref ref-type="fig" rid="F5">22</xref>), but appearing as early as June in the southern Appalachians. In the boreal region the larva is present from mid-May to mid-July (presumably having overwintered as a second or third instar), and with most collections from mid-June (<xref ref-type="bibr" rid="B13">McGugan 1958</xref>).</p></tp:treatment-sec><tp:treatment-sec sec-type="distribution" id="SECID0E5PAE"><title>Distribution.</title><p><italic><tp:taxon-name><tp:taxon-name-part taxon-name-part-type="genus" reg="Clemensia">Clemensia</tp:taxon-name-part><tp:taxon-name-part taxon-name-part-type="species" reg="umbrata">umbrata</tp:taxon-name-part></tp:taxon-name></italic> occurs from Nova Scotia across the boreal region to the Pacific coast, southward into central California and northern Idaho (Figure <xref ref-type="fig" rid="F4">19</xref>; Pacific Northwest Moths website). The northernmost records are for north-coastal British Columbia (Figure <xref ref-type="fig" rid="F4">19</xref>), southernmost Northwest Territories (southwest of Hay River; <xref ref-type="bibr" rid="B13">McGugan 1958</xref>), and Havre-St.-Pierre, Québec (<xref ref-type="bibr" rid="B8">Handfield 2011</xref>). <italic><tp:taxon-name><tp:taxon-name-part taxon-name-part-type="genus" reg="Clemensia">Clemensia</tp:taxon-name-part><tp:taxon-name-part taxon-name-part-type="species" reg="umbrata">umbrata</tp:taxon-name-part></tp:taxon-name></italic> is absent from the entire central and southern Rocky Mountain region of the USA. The extent of distribution in the eastern US is still poorly defined; minimally, <italic><tp:taxon-name><tp:taxon-name-part taxon-name-part-type="genus" reg="Clemensia">C.</tp:taxon-name-part><tp:taxon-name-part taxon-name-part-type="species" reg="umbrata">umbrata</tp:taxon-name-part></tp:taxon-name></italic> occurs in the northern Great Lakes region, Vermont, and the southern Appalachians (Tennessee and North Carolina), but it is likely more widespread in the Appalachians.</p></tp:treatment-sec><tp:treatment-sec sec-type="remarks" id="SECID0EVRAE"><title>Remarks.</title><p>As defined here, <italic><tp:taxon-name><tp:taxon-name-part taxon-name-part-type="genus" reg="Clemensia">C.</tp:taxon-name-part><tp:taxon-name-part taxon-name-part-type="species" reg="umbrata">umbrata</tp:taxon-name-part></tp:taxon-name></italic> represents the taxon that occurs across most of Canada and western USA that was previously called <italic><tp:taxon-name><tp:taxon-name-part taxon-name-part-type="genus" reg="Clemensia">C.</tp:taxon-name-part><tp:taxon-name-part taxon-name-part-type="species" reg="albata">albata</tp:taxon-name-part></tp:taxon-name></italic>. In most of its range (except eastern North America), it is the only <italic><tp:taxon-name><tp:taxon-name-part taxon-name-part-type="genus" reg="Clemensia">Clemensia</tp:taxon-name-part></tp:taxon-name></italic> species. Although no California specimens of <italic><tp:taxon-name><tp:taxon-name-part taxon-name-part-type="genus" reg="Clemensia">C.</tp:taxon-name-part><tp:taxon-name-part taxon-name-part-type="species" reg="umbrata">umbrata</tp:taxon-name-part></tp:taxon-name></italic> were available for DNA analysis, examined California material was not distinguishable morphologically from that of the Pacific Northwest, with the latter genetically very similar to the transboreal/Appalachian taxon. The distribution of <italic><tp:taxon-name><tp:taxon-name-part taxon-name-part-type="genus" reg="Clemensia">C.</tp:taxon-name-part><tp:taxon-name-part taxon-name-part-type="species" reg="umbrata">umbrata</tp:taxon-name-part></tp:taxon-name></italic> is continuous along the Pacific coast from southern British Columbia to central California (Figure <xref ref-type="fig" rid="F4">19</xref>; see also Pacific Northwest Moths website), and we accordingly treat all as a single species under the name <italic><tp:taxon-name><tp:taxon-name-part taxon-name-part-type="genus" reg="Clemensia"/><tp:taxon-name-part taxon-name-part-type="species" reg="umbrata">umbrata</tp:taxon-name-part></tp:taxon-name></italic>.</p><fig id="F1" position="float" orientation="portrait"><label>Figures 1–12.</label><caption><p><italic><tp:taxon-name><tp:taxon-name-part taxon-name-part-type="genus" reg="Clemensia">Clemensia</tp:taxon-name-part></tp:taxon-name></italic> adults. <bold>1–4</bold><italic><tp:taxon-name><tp:taxon-name-part taxon-name-part-type="genus" reg="Clemensia">C.</tp:taxon-name-part><tp:taxon-name-part taxon-name-part-type="species" reg="albata">albata</tp:taxon-name-part></tp:taxon-name></italic>, <bold>1</bold> ♂, Manitoulin Island, Ontario, Canada <bold>2</bold> ♂, Grandfather Mountain, 4850’, Avery Co., North Carolina, USA <bold>3</bold> ♂, Langley, British Columbia, Canada <bold>4</bold> ♀, Tweed, Ontario, Canada <bold>5–8</bold><italic><tp:taxon-name><tp:taxon-name-part taxon-name-part-type="genus" reg="Clemensia">C.</tp:taxon-name-part><tp:taxon-name-part taxon-name-part-type="species" reg="umbrata">umbrata</tp:taxon-name-part></tp:taxon-name></italic>, <bold>5</bold> ♂, Backus Woods, Ontario, Canada <bold>6</bold> ♀, Backus Woods, Ontario, Canada <bold>7</bold> ♂, Starkville, Oktibbeha Co., Mississippi, USA <bold>8</bold> ♀, Barksdale A.F.B., Bossier Parish, LA, USA; <bold>9–12</bold><italic><tp:taxon-name><tp:taxon-name-part taxon-name-part-type="genus" reg="Clemensia">C.</tp:taxon-name-part><tp:taxon-name-part taxon-name-part-type="species" reg="ochreata">ochreata</tp:taxon-name-part></tp:taxon-name></italic>, <bold>9</bold> ♂, Gainesville, Paynes Prarie State Park, Alachua Co., Florida, USA <bold>10</bold> ♀ holotype, Anthony, Marion Co., Florida, USA <bold>11</bold> ♂, Middleton Creek, Franklin Co., Mississippi, USA <bold>12</bold> ♀, Sweetbay Bogs, Stone Co., Mississippi, USA.</p></caption><graphic xmlns:xlink="http://www.w3.org/1999/xlink" xlink:href="zookeys-788-039-g001.jpg" position="float" orientation="portrait" xlink:type="simple" id="oo_233103.jpg"/></fig></tp:treatment-sec><tp:treatment-sec><!--Section generated to contain objects referenced in tp:taxon-treatment.--><fig id="F2" position="float" orientation="portrait"><label>Figures 13–15.</label><caption><p><italic><tp:taxon-name><tp:taxon-name-part taxon-name-part-type="genus" reg="Clemensia">Clemensia</tp:taxon-name-part></tp:taxon-name></italic> male genitalia. <bold>13</bold><italic><tp:taxon-name><tp:taxon-name-part taxon-name-part-type="genus" reg="Clemensia">C.</tp:taxon-name-part><tp:taxon-name-part taxon-name-part-type="species" reg="umbrata">umbrata</tp:taxon-name-part></tp:taxon-name></italic><bold>13a</bold> ON, Carp Ridge, <named-content xmlns:xlink="http://www.w3.org/1999/xlink" content-type="dwc:institutional_code" xlink:type="simple">CNC</named-content> gen. prep. #16762 <bold>13b</bold> ON, Manitoulin Is., <named-content xmlns:xlink="http://www.w3.org/1999/xlink" content-type="dwc:institutional_code" xlink:type="simple">CNC</named-content> gen. prep. #16763 <bold>14</bold><italic><tp:taxon-name><tp:taxon-name-part taxon-name-part-type="genus" reg="Clemensia">C.</tp:taxon-name-part><tp:taxon-name-part taxon-name-part-type="species" reg="albata">albata</tp:taxon-name-part></tp:taxon-name></italic> ON, Backus Woods, <named-content xmlns:xlink="http://www.w3.org/1999/xlink" content-type="dwc:institutional_code" xlink:type="simple">CNC</named-content> gen. prep. #16759 <bold>15</bold><italic><tp:taxon-name><tp:taxon-name-part taxon-name-part-type="genus" reg="Clemensia">C.</tp:taxon-name-part><tp:taxon-name-part taxon-name-part-type="species" reg="ochreata">ochreata</tp:taxon-name-part></tp:taxon-name></italic> S.C., The Wedge Plantation, <named-content xmlns:xlink="http://www.w3.org/1999/xlink" content-type="dwc:institutional_code" xlink:type="simple">CNC</named-content> gen. prep. #14769.</p></caption><graphic xmlns:xlink="http://www.w3.org/1999/xlink" xlink:href="zookeys-788-039-g002.jpg" position="float" orientation="portrait" xlink:type="simple" id="oo_233104.jpg"/></fig><fig id="F3" position="float" orientation="portrait"><label>Figures 16–18.</label><caption><p><italic><tp:taxon-name><tp:taxon-name-part taxon-name-part-type="genus" reg="Clemensia">Clemensia</tp:taxon-name-part></tp:taxon-name></italic> female genitalia. <bold>16</bold><italic><tp:taxon-name><tp:taxon-name-part taxon-name-part-type="genus" reg="Clemensia">C.</tp:taxon-name-part><tp:taxon-name-part taxon-name-part-type="species" reg="umbrata">umbrata</tp:taxon-name-part></tp:taxon-name></italic> MB, Spruce Woods, <named-content xmlns:xlink="http://www.w3.org/1999/xlink" content-type="dwc:institutional_code" xlink:type="simple">CNC</named-content> gen. prep. #14772 <bold>17</bold><italic><tp:taxon-name><tp:taxon-name-part taxon-name-part-type="genus" reg="Clemensia">C.</tp:taxon-name-part><tp:taxon-name-part taxon-name-part-type="species" reg="albata">albata</tp:taxon-name-part></tp:taxon-name></italic> ON, Backus Woods, <named-content xmlns:xlink="http://www.w3.org/1999/xlink" content-type="dwc:institutional_code" xlink:type="simple">CNC</named-content> gen. prep. #14773 <bold>18</bold><italic><tp:taxon-name><tp:taxon-name-part taxon-name-part-type="genus" reg="Clemensia">C.</tp:taxon-name-part><tp:taxon-name-part taxon-name-part-type="species" reg="ochreata">ochreata</tp:taxon-name-part></tp:taxon-name></italic> FLA, Dunedin, <named-content xmlns:xlink="http://www.w3.org/1999/xlink" content-type="dwc:institutional_code" xlink:type="simple">CNC</named-content> gen. prep. #14774.</p></caption><graphic xmlns:xlink="http://www.w3.org/1999/xlink" xlink:href="zookeys-788-039-g003.jpg" position="float" orientation="portrait" xlink:type="simple" id="oo_233105.jpg"/></fig><fig id="F4" position="float" orientation="portrait"><label>Figures 19–21.</label><caption><p>Distribution of examined material for <italic><tp:taxon-name><tp:taxon-name-part taxon-name-part-type="genus" reg="Clemensia">Clemensia</tp:taxon-name-part></tp:taxon-name></italic> species (circles), including DNA barcode vouchers (triangles). <bold>19</bold><italic><tp:taxon-name><tp:taxon-name-part taxon-name-part-type="genus" reg="Clemensia">C.</tp:taxon-name-part><tp:taxon-name-part taxon-name-part-type="species" reg="umbrata">umbrata</tp:taxon-name-part></tp:taxon-name></italic><bold>20</bold><italic><tp:taxon-name><tp:taxon-name-part taxon-name-part-type="genus" reg="Clemensia">C.</tp:taxon-name-part><tp:taxon-name-part taxon-name-part-type="species" reg="albata">albata</tp:taxon-name-part></tp:taxon-name></italic><bold>21</bold><italic><tp:taxon-name><tp:taxon-name-part taxon-name-part-type="genus" reg="Clemensia">C.</tp:taxon-name-part><tp:taxon-name-part taxon-name-part-type="species" reg="ochreata">ochreata</tp:taxon-name-part></tp:taxon-name></italic>.</p></caption><graphic xmlns:xlink="http://www.w3.org/1999/xlink" xlink:href="zookeys-788-039-g004.jpg" position="float" orientation="portrait" xlink:type="simple" id="oo_233106.jpg"/></fig><fig id="F5" position="float" orientation="portrait"><label>Figure 22.</label><caption><p>Comparative adult flight times of <italic><tp:taxon-name><tp:taxon-name-part taxon-name-part-type="genus" reg="Clemensia">Clemensia</tp:taxon-name-part><tp:taxon-name-part taxon-name-part-type="species" reg="umbrata">umbrata</tp:taxon-name-part></tp:taxon-name></italic> and <italic><tp:taxon-name><tp:taxon-name-part taxon-name-part-type="genus" reg="Clemensia">C.</tp:taxon-name-part><tp:taxon-name-part taxon-name-part-type="species" reg="albata">albata</tp:taxon-name-part></tp:taxon-name></italic> in northeastern North America, based on collection dates by 10-day monthly intervals.</p></caption><graphic xmlns:xlink="http://www.w3.org/1999/xlink" xlink:href="zookeys-788-039-g005.jpg" position="float" orientation="portrait" xlink:type="simple" id="oo_233107.jpg"/></fig></tp:treatment-sec><ref-list><ref id="B3"><mixed-citation xmlns:xlink="http://www.w3.org/1999/xlink" xlink:type="simple"><person-group><name name-style="western"><surname>Edwards</surname><given-names>H</given-names></name></person-group> (<year>1874</year>) <article-title>Pacific Coast <tp:taxon-name><tp:taxon-name-part taxon-name-part-type="order">Lepidoptera</tp:taxon-name-part></tp:taxon-name>. No. 3. Notes on some <tp:taxon-name><tp:taxon-name-part taxon-name-part-type="family">Zygaenidae</tp:taxon-name-part></tp:taxon-name> and <tp:taxon-name><tp:taxon-name-part taxon-name-part-type="family">Bombycidae</tp:taxon-name-part></tp:taxon-name> of Oregon and British Columbia; with descriptions of new species.</article-title><source>Proceedings of the California Academy of Sciences</source><volume>5</volume>: <fpage>183</fpage>–<lpage>190</lpage>.</mixed-citation></ref><ref id="B2"><mixed-citation xmlns:xlink="http://www.w3.org/1999/xlink" xlink:type="simple"><person-group><name name-style="western"><surname>Dyar</surname><given-names>H</given-names></name></person-group> (<year>1904</year>) <article-title>The <tp:taxon-name><tp:taxon-name-part taxon-name-part-type="order">Lepidoptera</tp:taxon-name-part></tp:taxon-name> of the Kootenai District of British Columbia.</article-title><source>Proceedings of the United States National Museum</source><volume>27</volume>: <fpage>779</fpage>–<lpage>938</lpage>. <ext-link xlink:type="simple" ext-link-type="doi" xlink:href="10.5479/si.00963801.27-1376.779">https://doi.org/10.5479/si.00963801.27-1376.779</ext-link></mixed-citation></ref><ref id="B12"><mixed-citation xmlns:xlink="http://www.w3.org/1999/xlink" xlink:type="simple"><person-group><name name-style="western"><surname>McCabe</surname><given-names>TL</given-names></name></person-group> (<year>1981</year>) <article-title><italic><tp:taxon-name><tp:taxon-name-part taxon-name-part-type="genus">Clemensia</tp:taxon-name-part><tp:taxon-name-part taxon-name-part-type="species">albata</tp:taxon-name-part></tp:taxon-name></italic>, an algal feeding arctiid.</article-title><source>Journal of the Lepidopterists’ Society</source><volume>35</volume>: <fpage>34</fpage>–<lpage>40</lpage>.</mixed-citation></ref><ref id="B14"><mixed-citation xmlns:xlink="http://www.w3.org/1999/xlink" xlink:type="simple"><person-group><name name-style="western"><surname>Miller</surname><given-names>JC</given-names></name><name name-style="western"><surname>Hammond</surname><given-names>PC</given-names></name></person-group> (<year>2000</year>) Macromoths of northwest forests and woodlands. US Department of Agriculture, Forest Service, Forest Health Technology Enterprise Team. Publication No. FHTET-98-18.</mixed-citation></ref><ref id="B13"><mixed-citation xmlns:xlink="http://www.w3.org/1999/xlink" xlink:type="simple"><person-group><name name-style="western"><surname>McGugan</surname><given-names>BM</given-names></name></person-group> (<year>1958</year>) <source>Forest <tp:taxon-name><tp:taxon-name-part taxon-name-part-type="order">Lepidoptera</tp:taxon-name-part></tp:taxon-name> of Canada reported by the Forest Insect Survey, Volume 1: <tp:taxon-name><tp:taxon-name-part taxon-name-part-type="family">Papilionidae</tp:taxon-name-part></tp:taxon-name> to <tp:taxon-name><tp:taxon-name-part taxon-name-part-type="family">Arctiidae</tp:taxon-name-part></tp:taxon-name>.</source><publisher-name>Canada Department of Agriculture</publisher-name>, <publisher-loc>Forest Biology Division, Ottawa, ON. Publication No. 1034</publisher-loc>, <size units="page">76 pp</size>.</mixed-citation></ref><ref id="B8"><mixed-citation xmlns:xlink="http://www.w3.org/1999/xlink" xlink:type="simple"><person-group><name name-style="western"><surname>Handfield</surname><given-names>L</given-names></name></person-group> (<year>2011</year>) <source>Le guide des papillons du Québec, version scientifique [A guide to the butterflies of Quebéc, scientific version].</source><publisher-name>Broquet</publisher-name>, <publisher-loc>Boucherville, QC</publisher-loc>, <size units="page">1352 pp</size>.</mixed-citation></ref></ref-list></tp:taxon-treatment>
