# Supplementary material for: Three species in one: a revision of Clemensiaalbata Packard (Erebidae, Arctiinae, Lithosiini)
Source: Zookeys. 2018 Oct 8;(788):39–55. doi: 10.3897/zookeys.788.26048 (PMC6189222; doi:10.3897/zookeys.788.26048)
Supplement: XML Treatment for Clemensia albata [file zookeys.788.26048-treatment2.xml]

<!DOCTYPE tp:taxon-treatment
  PUBLIC "-//TaxonX//DTD Taxonomic Treatment Publishing DTD v0 20100105//EN" "tax-treatment-NSO.dtd">
<tp:taxon-treatment xmlns:tp="http://www.plazi.org/taxpub"><tp:treatment-meta><kwd-group><label>Taxon classification</label><kwd><named-content xmlns:xlink="http://www.w3.org/1999/xlink" content-type="kingdom">Animalia</named-content></kwd><kwd><named-content xmlns:xlink="http://www.w3.org/1999/xlink" content-type="order">Lepidoptera</named-content></kwd><kwd><named-content xmlns:xlink="http://www.w3.org/1999/xlink" content-type="family">Erebidae</named-content></kwd></kwd-group><mixed-citation publication-type="journal"><person-group><name><surname>Schmidt</surname><given-names>B. Christian</given-names></name><name><surname>Sullivan</surname><given-names>J. Bolling</given-names></name></person-group><article-title>Three species in one: a revision of <italic><tp:taxon-name><tp:taxon-name-part taxon-name-part-type="genus" reg="Clemensia">Clemensia</tp:taxon-name-part><tp:taxon-name-part taxon-name-part-type="species" reg="albata">albata</tp:taxon-name-part></tp:taxon-name></italic> Packard (<tp:taxon-name><tp:taxon-name-part taxon-name-part-type="family">Erebidae</tp:taxon-name-part></tp:taxon-name>, <tp:taxon-name><tp:taxon-name-part taxon-name-part-type="subfamily">Arctiinae</tp:taxon-name-part></tp:taxon-name>, <tp:taxon-name><tp:taxon-name-part taxon-name-part-type="tribe">Lithosiini</tp:taxon-name-part></tp:taxon-name>)</article-title><source>Zookeys</source><day>8</day><month>10</month><year>2018</year><volume>2018</volume><issue>788</issue><fpage>39</fpage><lpage>55</lpage><pub-id pub-id-type="doi">10.3897/zookeys.788.26048</pub-id></mixed-citation></tp:treatment-meta><tp:nomenclature><tp:taxon-name>
            <tp:taxon-name-part taxon-name-part-type="genus" reg="Clemensia">Clemensia</tp:taxon-name-part>
            <tp:taxon-name-part taxon-name-part-type="species" reg="albata">albata</tp:taxon-name-part>
          </tp:taxon-name><tp:taxon-authority>Packard</tp:taxon-authority><xref ref-type="fig" rid="F1">Figs 5–8</xref><xref ref-type="fig" rid="F2">, 14</xref><xref ref-type="fig" rid="F3">, 17</xref><tp:nomenclature-citation-list><tp:nomenclature-citation><tp:taxon-name>
                <tp:taxon-name-part taxon-name-part-type="genus" reg="Clemensia">Clemensia</tp:taxon-name-part>
                <tp:taxon-name-part taxon-name-part-type="species" reg="albata">albata</tp:taxon-name-part>
              </tp:taxon-name><comment>Packard, 1864, p. 101. Type locality. “Norway, Me. (Mus. Comp. Zool., Smith), Brunswick, Me., August.” [unknown]. Note. The holotype of <tp:taxon-name><tp:taxon-name-part taxon-name-part-type="genus" reg="Clemensia"/><tp:taxon-name-part taxon-name-part-type="species" reg="albata">albata</tp:taxon-name-part></tp:taxon-name> should be with other Packard types at MCZ, but the online inventory of MCZ types (<ext-link xmlns:xlink="http://www.w3.org/1999/xlink" xlink:type="simple" ext-link-type="uri" xlink:href="http://mczbase.mcz.harvard.edu">mczbase.mcz.harvard.edu</ext-link>) indicates it is not, and as such iot may no longer be extant.</comment></tp:nomenclature-citation><tp:nomenclature-citation><tp:taxon-name>
                <tp:taxon-name-part taxon-name-part-type="genus" reg="Uxia">Uxia</tp:taxon-name-part>
                <tp:taxon-name-part taxon-name-part-type="species" reg="albida">albida</tp:taxon-name-part>
              </tp:taxon-name><comment>Walker, 1866, p. 1897. Type locality. “North America;” female type [<named-content xmlns:xlink="http://www.w3.org/1999/xlink" content-type="dwc:institutional_code" xlink:type="simple">NHML</named-content>]. Note. The holotype is a female, mistakenly believed to be a male by Walker, and therefore described as a new species in a separate genus as <tp:taxon-name><tp:taxon-name-part taxon-name-part-type="genus" reg="Repa">Repa</tp:taxon-name-part><tp:taxon-name-part taxon-name-part-type="species" reg="cana">cana</tp:taxon-name-part></tp:taxon-name>. The holotype is a small, poorly-marked specimen typical of female <tp:taxon-name><tp:taxon-name-part taxon-name-part-type="genus" reg="Clemensia">C.</tp:taxon-name-part><tp:taxon-name-part taxon-name-part-type="species" reg="albata">albata</tp:taxon-name-part></tp:taxon-name>. The type locality is unspecified but is likely the northeastern US.</comment></tp:nomenclature-citation><tp:nomenclature-citation><tp:taxon-name>
                <tp:taxon-name-part taxon-name-part-type="genus" reg="Repa">Repa</tp:taxon-name-part>
                <tp:taxon-name-part taxon-name-part-type="species" reg="cana">cana</tp:taxon-name-part>
              </tp:taxon-name><comment>Walker, 1866, p. 1898. Type locality. “United States;” male type [BMNH]. Note. The holotype is a male without an abdomen.</comment></tp:nomenclature-citation></tp:nomenclature-citation-list></tp:nomenclature><tp:treatment-sec sec-type="diagnosis" id="SECID0EN1AE"><title>Diagnosis.</title><p><italic><tp:taxon-name><tp:taxon-name-part taxon-name-part-type="genus" reg="Clemensia">Clemensia</tp:taxon-name-part><tp:taxon-name-part taxon-name-part-type="species" reg="albata">albata</tp:taxon-name-part></tp:taxon-name></italic> is the most common <italic><tp:taxon-name><tp:taxon-name-part taxon-name-part-type="genus" reg="Clemensia">Clemensia</tp:taxon-name-part></tp:taxon-name></italic> in most of eastern North America south of the boreal forest region. In the northeastern US and the Appalachians, <italic><tp:taxon-name><tp:taxon-name-part taxon-name-part-type="genus" reg="Clemensia">C.</tp:taxon-name-part><tp:taxon-name-part taxon-name-part-type="species" reg="albata">albata</tp:taxon-name-part></tp:taxon-name></italic> can be confused with <italic><tp:taxon-name><tp:taxon-name-part taxon-name-part-type="genus" reg="Clemensia">C.</tp:taxon-name-part><tp:taxon-name-part taxon-name-part-type="species" reg="umbrata">umbrata</tp:taxon-name-part></tp:taxon-name></italic>, and a differential diagnosis is presented in the <italic><tp:taxon-name><tp:taxon-name-part taxon-name-part-type="genus" reg="Clemensia">C.</tp:taxon-name-part><tp:taxon-name-part taxon-name-part-type="species" reg="umbrata">umbrata</tp:taxon-name-part></tp:taxon-name></italic> account. Along the Atlantic coastal plain from North Carolina to Florida and across the southern states to at least Mississippi, <italic><tp:taxon-name><tp:taxon-name-part taxon-name-part-type="genus" reg="Clemensia">C.</tp:taxon-name-part><tp:taxon-name-part taxon-name-part-type="species" reg="albata">albata</tp:taxon-name-part></tp:taxon-name></italic> can occur with <italic><tp:taxon-name><tp:taxon-name-part taxon-name-part-type="genus" reg="Clemensia">C.</tp:taxon-name-part><tp:taxon-name-part taxon-name-part-type="species" reg="ochreata">ochreata</tp:taxon-name-part></tp:taxon-name></italic>, and the two can be difficult to separate. <italic><tp:taxon-name><tp:taxon-name-part taxon-name-part-type="genus" reg="Clemensia">Clemensia</tp:taxon-name-part><tp:taxon-name-part taxon-name-part-type="species" reg="albata">albata</tp:taxon-name-part></tp:taxon-name></italic> usually differs from <italic><tp:taxon-name><tp:taxon-name-part taxon-name-part-type="genus" reg="Clemensia">C.</tp:taxon-name-part><tp:taxon-name-part taxon-name-part-type="species" reg="ochreata">ochreata</tp:taxon-name-part></tp:taxon-name></italic> in its pure white rather than ochre-white ground colour, less prponounced dark spots along the forewing costa, a less distinct antemedial dark patch, lack of a well-defined ventral hindwing medial band, and narrower uncus (Figure <xref ref-type="fig" rid="F2">14</xref>). <italic><tp:taxon-name><tp:taxon-name-part taxon-name-part-type="genus" reg="Clemensia">Clemensia</tp:taxon-name-part><tp:taxon-name-part taxon-name-part-type="species" reg="albata">albata</tp:taxon-name-part></tp:taxon-name></italic> is slightly larger than <italic><tp:taxon-name><tp:taxon-name-part taxon-name-part-type="genus" reg="Clemensia">C.</tp:taxon-name-part><tp:taxon-name-part taxon-name-part-type="species" reg="ochreata">ochreata</tp:taxon-name-part></tp:taxon-name></italic>, but there is overlap, with an average forewing length of 10.77 mm for <italic><tp:taxon-name><tp:taxon-name-part taxon-name-part-type="genus" reg="Clemensia">C.</tp:taxon-name-part><tp:taxon-name-part taxon-name-part-type="species" reg="albata">albata</tp:taxon-name-part></tp:taxon-name></italic> (n = 6) versus 9.83 mm for <italic><tp:taxon-name><tp:taxon-name-part taxon-name-part-type="genus" reg="Clemensia">C.</tp:taxon-name-part><tp:taxon-name-part taxon-name-part-type="species" reg="ochreata">ochreata</tp:taxon-name-part></tp:taxon-name></italic> (n = 9) (first brood, barcoded specimens only). Habitat, phenology, and larvae may also differ, but further research on the comparative biology of <italic><tp:taxon-name><tp:taxon-name-part taxon-name-part-type="genus" reg="Clemensia">C.</tp:taxon-name-part><tp:taxon-name-part taxon-name-part-type="species" reg="albata">albata</tp:taxon-name-part></tp:taxon-name></italic> and <italic><tp:taxon-name><tp:taxon-name-part taxon-name-part-type="genus" reg="Clemensia">C.</tp:taxon-name-part><tp:taxon-name-part taxon-name-part-type="species" reg="ochreata">ochreata</tp:taxon-name-part></tp:taxon-name></italic> is needed. Internally, the male genitalic structure of <italic><tp:taxon-name><tp:taxon-name-part taxon-name-part-type="genus" reg="Clemensia">C.</tp:taxon-name-part><tp:taxon-name-part taxon-name-part-type="species" reg="albata">albata</tp:taxon-name-part></tp:taxon-name></italic> differs from that of <italic><tp:taxon-name><tp:taxon-name-part taxon-name-part-type="genus" reg="Clemensia">C.</tp:taxon-name-part><tp:taxon-name-part taxon-name-part-type="species" reg="ochreata">ochreata</tp:taxon-name-part></tp:taxon-name></italic> in the shape of the basal ventral diverticulum of the vesica, which is heart shaped in <italic><tp:taxon-name><tp:taxon-name-part taxon-name-part-type="genus" reg="Clemensia">C.</tp:taxon-name-part><tp:taxon-name-part taxon-name-part-type="species" reg="albata">albata</tp:taxon-name-part></tp:taxon-name></italic> versus bilobed in <italic><tp:taxon-name><tp:taxon-name-part taxon-name-part-type="genus" reg="Clemensia">C.</tp:taxon-name-part><tp:taxon-name-part taxon-name-part-type="species" reg="ochreata">ochreata</tp:taxon-name-part></tp:taxon-name></italic>. The field of spicules on the basal lobe is smaller, and the cornutus relatively shorter in <italic><tp:taxon-name><tp:taxon-name-part taxon-name-part-type="genus" reg="Clemensia">C.</tp:taxon-name-part><tp:taxon-name-part taxon-name-part-type="species" reg="albata">albata</tp:taxon-name-part></tp:taxon-name></italic>.</p></tp:treatment-sec><tp:treatment-sec sec-type="biology" id="SECID0EQBAG"><title>Biology.</title><p>The larvae feed on blue-green algae and lichens growing on tree trunks (<xref ref-type="bibr" rid="B21">Wagner 2005</xref>) along with a number of other <tp:taxon-name><tp:taxon-name-part taxon-name-part-type="tribe">Lithosiini</tp:taxon-name-part></tp:taxon-name> and small noctuids (<xref ref-type="bibr" rid="B22">Wagner et al. 2011</xref>). Color morphs or pattern variability of larvae has not been recorded. The life history data and larva illustrations presented by <xref ref-type="bibr" rid="B21">Wagner (2005)</xref> and <xref ref-type="bibr" rid="B12">McCabe (1981)</xref> probably apply to this species, but these need to be re-evaluated in light of the current taxonomic results. <italic><tp:taxon-name><tp:taxon-name-part taxon-name-part-type="genus" reg="Clemensia">Clemensia</tp:taxon-name-part><tp:taxon-name-part taxon-name-part-type="species" reg="albata">albata</tp:taxon-name-part></tp:taxon-name></italic> is bivoltine in the northeast with peak abundance in mid-June and late August (Figure <xref ref-type="fig" rid="F5">22</xref>), and probably multivoltine in the southern US. In North Carolina it is widely distributed from the coast up to 4600’ in the mountains, and occurs from March until September.</p></tp:treatment-sec><tp:treatment-sec sec-type="distribution" id="SECID0E1CAG"><title>Distribution.</title><p>Examined specimens identified with certainty as <italic><tp:taxon-name><tp:taxon-name-part taxon-name-part-type="genus" reg="Clemensia">C.</tp:taxon-name-part><tp:taxon-name-part taxon-name-part-type="species" reg="albata">albata</tp:taxon-name-part></tp:taxon-name></italic> are mapped in Figure <xref ref-type="fig" rid="F4">20</xref>, and this species occurs at least from eastern Ontario and southernmost Quebéc through New England southward to Georgia, Mississippi and Oklahoma. The northwestern range limit is uncertain but is likely in the western Great Lakes region. Specimen photographs from south-central Minnesota (Wright Co.) in mid-June (<ext-link xmlns:xlink="http://www.w3.org/1999/xlink" xlink:type="simple" ext-link-type="uri" xlink:href="http://butterfliesandmoths.org">butterfliesandmoths.org</ext-link>, record # 978800) and central Wisconsin in early August (<ext-link xmlns:xlink="http://www.w3.org/1999/xlink" xlink:type="simple" ext-link-type="uri" xlink:href="http://butterfliesandmoths.org">butterfliesandmoths.org</ext-link>, record # 1097249) are consistent with <italic><tp:taxon-name><tp:taxon-name-part taxon-name-part-type="genus" reg="Clemensia">C.</tp:taxon-name-part><tp:taxon-name-part taxon-name-part-type="species" reg="albata">albata</tp:taxon-name-part></tp:taxon-name></italic>, but voucher specimens should be examined.</p></tp:treatment-sec><tp:treatment-sec sec-type="remarks" id="SECID0EEEAG"><title>Remarks.</title><p>There is some uncertainty in the identity of the holotype of <italic><tp:taxon-name><tp:taxon-name-part taxon-name-part-type="genus" reg="Clemensia">Clemensia</tp:taxon-name-part><tp:taxon-name-part taxon-name-part-type="species" reg="albata">albata</tp:taxon-name-part></tp:taxon-name></italic>, given the type locality and the similarity to <italic><tp:taxon-name><tp:taxon-name-part taxon-name-part-type="genus" reg="Clemensia">C.</tp:taxon-name-part><tp:taxon-name-part taxon-name-part-type="species" reg="umbrata">umbrata</tp:taxon-name-part></tp:taxon-name></italic>, but two facts help in ascertaining what taxon the name <italic><tp:taxon-name><tp:taxon-name-part taxon-name-part-type="genus" reg="Clemensia"/><tp:taxon-name-part taxon-name-part-type="species" reg="albata">albata</tp:taxon-name-part></tp:taxon-name></italic> applies to: the types were collected in August in southern Maine, pointing to second-brood specimens of the bivoltine eastern species (versus univoltine <italic><tp:taxon-name><tp:taxon-name-part taxon-name-part-type="genus" reg="Clemensia">C.</tp:taxon-name-part><tp:taxon-name-part taxon-name-part-type="species" reg="umbrata">umbrata</tp:taxon-name-part></tp:taxon-name></italic> flying mostly in July), and the wing expanse given as 0.83 inch, or 21.1 mm, which is smaller than most eastern <italic><tp:taxon-name><tp:taxon-name-part taxon-name-part-type="genus" reg="Clemensia">C.</tp:taxon-name-part><tp:taxon-name-part taxon-name-part-type="species" reg="umbrata">umbrata</tp:taxon-name-part></tp:taxon-name></italic>. Examined specimens from regions adjacent to the <italic><tp:taxon-name><tp:taxon-name-part taxon-name-part-type="genus" reg="Clemensia">C.</tp:taxon-name-part><tp:taxon-name-part taxon-name-part-type="species" reg="albata">albata</tp:taxon-name-part></tp:taxon-name></italic> type locality in southern Maine (Figure <xref ref-type="fig" rid="F4">20</xref>) have also so far proven to be the smaller, bivoltine species.</p><fig id="F2" position="float" orientation="portrait"><label>Figures 13–15.</label><caption><p><italic><tp:taxon-name><tp:taxon-name-part taxon-name-part-type="genus" reg="Clemensia">Clemensia</tp:taxon-name-part></tp:taxon-name></italic> male genitalia. <bold>13</bold><italic><tp:taxon-name><tp:taxon-name-part taxon-name-part-type="genus" reg="Clemensia">C.</tp:taxon-name-part><tp:taxon-name-part taxon-name-part-type="species" reg="umbrata">umbrata</tp:taxon-name-part></tp:taxon-name></italic><bold>13a</bold> ON, Carp Ridge, <named-content xmlns:xlink="http://www.w3.org/1999/xlink" content-type="dwc:institutional_code" xlink:type="simple">CNC</named-content> gen. prep. #16762 <bold>13b</bold> ON, Manitoulin Is., <named-content xmlns:xlink="http://www.w3.org/1999/xlink" content-type="dwc:institutional_code" xlink:type="simple">CNC</named-content> gen. prep. #16763 <bold>14</bold><italic><tp:taxon-name><tp:taxon-name-part taxon-name-part-type="genus" reg="Clemensia">C.</tp:taxon-name-part><tp:taxon-name-part taxon-name-part-type="species" reg="albata">albata</tp:taxon-name-part></tp:taxon-name></italic> ON, Backus Woods, <named-content xmlns:xlink="http://www.w3.org/1999/xlink" content-type="dwc:institutional_code" xlink:type="simple">CNC</named-content> gen. prep. #16759 <bold>15</bold><italic><tp:taxon-name><tp:taxon-name-part taxon-name-part-type="genus" reg="Clemensia">C.</tp:taxon-name-part><tp:taxon-name-part taxon-name-part-type="species" reg="ochreata">ochreata</tp:taxon-name-part></tp:taxon-name></italic> S.C., The Wedge Plantation, <named-content xmlns:xlink="http://www.w3.org/1999/xlink" content-type="dwc:institutional_code" xlink:type="simple">CNC</named-content> gen. prep. #14769.</p></caption><graphic xmlns:xlink="http://www.w3.org/1999/xlink" xlink:href="zookeys-788-039-g002.jpg" position="float" orientation="portrait" xlink:type="simple" id="oo_233104.jpg"/></fig></tp:treatment-sec><tp:treatment-sec><!--Section generated to contain objects referenced in tp:taxon-treatment.--><fig id="F1" position="float" orientation="portrait"><label>Figures 1–12.</label><caption><p><italic><tp:taxon-name><tp:taxon-name-part taxon-name-part-type="genus" reg="Clemensia">Clemensia</tp:taxon-name-part></tp:taxon-name></italic> adults. <bold>1–4</bold><italic><tp:taxon-name><tp:taxon-name-part taxon-name-part-type="genus" reg="Clemensia">C.</tp:taxon-name-part><tp:taxon-name-part taxon-name-part-type="species" reg="albata">albata</tp:taxon-name-part></tp:taxon-name></italic>, <bold>1</bold> ♂, Manitoulin Island, Ontario, Canada <bold>2</bold> ♂, Grandfather Mountain, 4850’, Avery Co., North Carolina, USA <bold>3</bold> ♂, Langley, British Columbia, Canada <bold>4</bold> ♀, Tweed, Ontario, Canada <bold>5–8</bold><italic><tp:taxon-name><tp:taxon-name-part taxon-name-part-type="genus" reg="Clemensia">C.</tp:taxon-name-part><tp:taxon-name-part taxon-name-part-type="species" reg="umbrata">umbrata</tp:taxon-name-part></tp:taxon-name></italic>, <bold>5</bold> ♂, Backus Woods, Ontario, Canada <bold>6</bold> ♀, Backus Woods, Ontario, Canada <bold>7</bold> ♂, Starkville, Oktibbeha Co., Mississippi, USA <bold>8</bold> ♀, Barksdale A.F.B., Bossier Parish, LA, USA; <bold>9–12</bold><italic><tp:taxon-name><tp:taxon-name-part taxon-name-part-type="genus" reg="Clemensia">C.</tp:taxon-name-part><tp:taxon-name-part taxon-name-part-type="species" reg="ochreata">ochreata</tp:taxon-name-part></tp:taxon-name></italic>, <bold>9</bold> ♂, Gainesville, Paynes Prarie State Park, Alachua Co., Florida, USA <bold>10</bold> ♀ holotype, Anthony, Marion Co., Florida, USA <bold>11</bold> ♂, Middleton Creek, Franklin Co., Mississippi, USA <bold>12</bold> ♀, Sweetbay Bogs, Stone Co., Mississippi, USA.</p></caption><graphic xmlns:xlink="http://www.w3.org/1999/xlink" xlink:href="zookeys-788-039-g001.jpg" position="float" orientation="portrait" xlink:type="simple" id="oo_233103.jpg"/></fig><fig id="F3" position="float" orientation="portrait"><label>Figures 16–18.</label><caption><p><italic><tp:taxon-name><tp:taxon-name-part taxon-name-part-type="genus" reg="Clemensia">Clemensia</tp:taxon-name-part></tp:taxon-name></italic> female genitalia. <bold>16</bold><italic><tp:taxon-name><tp:taxon-name-part taxon-name-part-type="genus" reg="Clemensia">C.</tp:taxon-name-part><tp:taxon-name-part taxon-name-part-type="species" reg="umbrata">umbrata</tp:taxon-name-part></tp:taxon-name></italic> MB, Spruce Woods, <named-content xmlns:xlink="http://www.w3.org/1999/xlink" content-type="dwc:institutional_code" xlink:type="simple">CNC</named-content> gen. prep. #14772 <bold>17</bold><italic><tp:taxon-name><tp:taxon-name-part taxon-name-part-type="genus" reg="Clemensia">C.</tp:taxon-name-part><tp:taxon-name-part taxon-name-part-type="species" reg="albata">albata</tp:taxon-name-part></tp:taxon-name></italic> ON, Backus Woods, <named-content xmlns:xlink="http://www.w3.org/1999/xlink" content-type="dwc:institutional_code" xlink:type="simple">CNC</named-content> gen. prep. #14773 <bold>18</bold><italic><tp:taxon-name><tp:taxon-name-part taxon-name-part-type="genus" reg="Clemensia">C.</tp:taxon-name-part><tp:taxon-name-part taxon-name-part-type="species" reg="ochreata">ochreata</tp:taxon-name-part></tp:taxon-name></italic> FLA, Dunedin, <named-content xmlns:xlink="http://www.w3.org/1999/xlink" content-type="dwc:institutional_code" xlink:type="simple">CNC</named-content> gen. prep. #14774.</p></caption><graphic xmlns:xlink="http://www.w3.org/1999/xlink" xlink:href="zookeys-788-039-g003.jpg" position="float" orientation="portrait" xlink:type="simple" id="oo_233105.jpg"/></fig><fig id="F5" position="float" orientation="portrait"><label>Figure 22.</label><caption><p>Comparative adult flight times of <italic><tp:taxon-name><tp:taxon-name-part taxon-name-part-type="genus" reg="Clemensia">Clemensia</tp:taxon-name-part><tp:taxon-name-part taxon-name-part-type="species" reg="umbrata">umbrata</tp:taxon-name-part></tp:taxon-name></italic> and <italic><tp:taxon-name><tp:taxon-name-part taxon-name-part-type="genus" reg="Clemensia">C.</tp:taxon-name-part><tp:taxon-name-part taxon-name-part-type="species" reg="albata">albata</tp:taxon-name-part></tp:taxon-name></italic> in northeastern North America, based on collection dates by 10-day monthly intervals.</p></caption><graphic xmlns:xlink="http://www.w3.org/1999/xlink" xlink:href="zookeys-788-039-g005.jpg" position="float" orientation="portrait" xlink:type="simple" id="oo_233107.jpg"/></fig><fig id="F4" position="float" orientation="portrait"><label>Figures 19–21.</label><caption><p>Distribution of examined material for <italic><tp:taxon-name><tp:taxon-name-part taxon-name-part-type="genus" reg="Clemensia">Clemensia</tp:taxon-name-part></tp:taxon-name></italic> species (circles), including DNA barcode vouchers (triangles). <bold>19</bold><italic><tp:taxon-name><tp:taxon-name-part taxon-name-part-type="genus" reg="Clemensia">C.</tp:taxon-name-part><tp:taxon-name-part taxon-name-part-type="species" reg="umbrata">umbrata</tp:taxon-name-part></tp:taxon-name></italic><bold>20</bold><italic><tp:taxon-name><tp:taxon-name-part taxon-name-part-type="genus" reg="Clemensia">C.</tp:taxon-name-part><tp:taxon-name-part taxon-name-part-type="species" reg="albata">albata</tp:taxon-name-part></tp:taxon-name></italic><bold>21</bold><italic><tp:taxon-name><tp:taxon-name-part taxon-name-part-type="genus" reg="Clemensia">C.</tp:taxon-name-part><tp:taxon-name-part taxon-name-part-type="species" reg="ochreata">ochreata</tp:taxon-name-part></tp:taxon-name></italic>.</p></caption><graphic xmlns:xlink="http://www.w3.org/1999/xlink" xlink:href="zookeys-788-039-g004.jpg" position="float" orientation="portrait" xlink:type="simple" id="oo_233106.jpg"/></fig></tp:treatment-sec><ref-list><ref id="B21"><mixed-citation xmlns:xlink="http://www.w3.org/1999/xlink" xlink:type="simple"><person-group><name name-style="western"><surname>Wagner</surname><given-names>DL</given-names></name></person-group> (<year>2005</year>) Caterpillars of Eastern North America. Princeton University Press, 512 pp.</mixed-citation></ref><ref id="B22"><mixed-citation xmlns:xlink="http://www.w3.org/1999/xlink" xlink:type="simple"><person-group><name name-style="western"><surname>Wagner</surname><given-names>DL</given-names></name><name name-style="western"><surname>Schweitzer</surname><given-names>DF</given-names></name><name name-style="western"><surname>Sullivan</surname><given-names>JB</given-names></name><name name-style="western"><surname>Reardon</surname><given-names>RC</given-names></name></person-group> (<year>2011</year>) Owlet Caterpillars of Eastern North America. Princeton University Press, 576 pp.</mixed-citation></ref><ref id="B12"><mixed-citation xmlns:xlink="http://www.w3.org/1999/xlink" xlink:type="simple"><person-group><name name-style="western"><surname>McCabe</surname><given-names>TL</given-names></name></person-group> (<year>1981</year>) <article-title><italic><tp:taxon-name><tp:taxon-name-part taxon-name-part-type="genus">Clemensia</tp:taxon-name-part><tp:taxon-name-part taxon-name-part-type="species">albata</tp:taxon-name-part></tp:taxon-name></italic>, an algal feeding arctiid.</article-title><source>Journal of the Lepidopterists’ Society</source><volume>35</volume>: <fpage>34</fpage>–<lpage>40</lpage>.</mixed-citation></ref></ref-list></tp:taxon-treatment>
