# Supplementary material for: Three species in one: a revision of Clemensiaalbata Packard (Erebidae, Arctiinae, Lithosiini)
Source: Zookeys. 2018 Oct 8;(788):39–55. doi: 10.3897/zookeys.788.26048 (PMC6189222; doi:10.3897/zookeys.788.26048)
Supplement: XML Treatment for Clemensia ochreata [file zookeys.788.26048-treatment3.xml]

<!DOCTYPE tp:taxon-treatment
  PUBLIC "-//TaxonX//DTD Taxonomic Treatment Publishing DTD v0 20100105//EN" "tax-treatment-NSO.dtd">
<tp:taxon-treatment xmlns:tp="http://www.plazi.org/taxpub"><tp:treatment-meta><kwd-group><label>Taxon classification</label><kwd><named-content xmlns:xlink="http://www.w3.org/1999/xlink" content-type="kingdom">Animalia</named-content></kwd><kwd><named-content xmlns:xlink="http://www.w3.org/1999/xlink" content-type="order">Lepidoptera</named-content></kwd><kwd><named-content xmlns:xlink="http://www.w3.org/1999/xlink" content-type="family">Erebidae</named-content></kwd></kwd-group><mixed-citation publication-type="journal"><person-group><name><surname>Schmidt</surname><given-names>B. Christian</given-names></name><name><surname>Sullivan</surname><given-names>J. Bolling</given-names></name></person-group><article-title>Three species in one: a revision of <italic><tp:taxon-name><tp:taxon-name-part taxon-name-part-type="genus" reg="Clemensia">Clemensia</tp:taxon-name-part><tp:taxon-name-part taxon-name-part-type="species" reg="albata">albata</tp:taxon-name-part></tp:taxon-name></italic> Packard (<tp:taxon-name><tp:taxon-name-part taxon-name-part-type="family">Erebidae</tp:taxon-name-part></tp:taxon-name>, <tp:taxon-name><tp:taxon-name-part taxon-name-part-type="subfamily">Arctiinae</tp:taxon-name-part></tp:taxon-name>, <tp:taxon-name><tp:taxon-name-part taxon-name-part-type="tribe">Lithosiini</tp:taxon-name-part></tp:taxon-name>)</article-title><source>Zookeys</source><day>8</day><month>10</month><year>2018</year><volume>2018</volume><issue>788</issue><fpage>39</fpage><lpage>55</lpage><pub-id pub-id-type="doi">10.3897/zookeys.788.26048</pub-id></mixed-citation></tp:treatment-meta><tp:nomenclature><tp:taxon-name>
            <tp:taxon-name-part taxon-name-part-type="genus" reg="Clemensia">Clemensia</tp:taxon-name-part>
            <tp:taxon-name-part taxon-name-part-type="species" reg="ochreata">ochreata</tp:taxon-name-part>
            <object-id xmlns:xlink="http://www.w3.org/1999/xlink" content-type="zoobank" xlink:type="simple">http://zoobank.org/28C3DAC5-7EDB-4B45-AEDD-28AC3572D68D</object-id>
          </tp:taxon-name><tp:taxon-status xmlns:xlink="http://www.w3.org/1999/xlink" xlink:type="simple">sp. n.</tp:taxon-status><xref ref-type="fig" rid="F1">Figs 9–12</xref><xref ref-type="fig" rid="F2">, 15</xref><xref ref-type="fig" rid="F3">, 18</xref></tp:nomenclature><tp:treatment-sec sec-type="type material" id="SECID0ESKAG"><title>Type material.</title><p><bold>Holotype</bold> ♀ (Figure <xref ref-type="fig" rid="F1">1</xref>). Florida: Marion Co., W. Anthony Rd., 1.4 mi. WSW Anthony, <named-content xmlns:xlink="http://www.w3.org/1999/xlink" content-type="dwc:verbatimCoordinates" xlink:type="simple"><named-content content-type="geo-json" specific-use="{&#34;type&#34;:&#34;Point&#34;,&#34;coordinates&#34;:[-82.133333,29.283333]}" id="NCID0EJKAG" xlink:type="simple">29°17'N 82°08'W</named-content></named-content>, 13.Jan.2007, T.S. Dickel, DNA voucher # CNCNoctuoidea13909 [<named-content xmlns:xlink="http://www.w3.org/1999/xlink" content-type="dwc:institutional_code" xlink:type="simple">CNC</named-content>]. <bold>Paratypes</bold> 49♂ 28♀ <bold>Alabama</bold>: Monroe Co., Haines Island Park, 4.Apr.1995, J. A. MacGown, 1♂; <bold>Florida</bold>: same data as holotype, 4.Jan.2007, 1♀, 15.Mar.2006, 1♂; [Pinellas Co.,], Dunedin, 22.Mar.1999, J.G. Filiatrault, <named-content xmlns:xlink="http://www.w3.org/1999/xlink" content-type="dwc:institutional_code" xlink:type="simple">CNC</named-content> genitalia slide # 14774, 1♀; [Alachua Co.], Gainesville, 13.Mar.2013, C. Belanger, 2♂; Levy Co., Goethe State Forest, Cow Creek Rd., 10.Feb.2012, T.S. Dickel, 1♀; DeSoto Co., Nocatee, <named-content xmlns:xlink="http://www.w3.org/1999/xlink" content-type="dwc:verbatimCoordinates" xlink:type="simple"><named-content content-type="geo-json" specific-use="{&#34;type&#34;:&#34;Point&#34;,&#34;coordinates&#34;:[-81.910500,27.167833]}" id="NCID0ETLAG" xlink:type="simple">27°10.07'N 81°54.63'W</named-content></named-content>, 23.Feb.2014, J. Troubridge, 1♂; same locality and collector as previous, 11.Mar.2011, 9♂ 1♀; 20.Mar.2012, 1♂; 1.Apr.2012, 1♂; 3Apr.2011, 2♂; 3.Apr.2013, 6♂; 2.Apr.2010, 2♂ 1♀; 23.Apr.2011, 1♂; 14.Apr.2010, 1♀; 23.Feb.2012, 2♂; 30.Nov.2010, 1♂; 18.Jan.2012, 2♂. Monroe Co., Dagny Johnson State Park, <named-content xmlns:xlink="http://www.w3.org/1999/xlink" content-type="dwc:verbatimCoordinates" xlink:type="simple"><named-content content-type="geo-json" specific-use="{&#34;type&#34;:&#34;Point&#34;,&#34;coordinates&#34;:[-80.362000,25.165000]}" id="NCID0E2LAG" xlink:type="simple">25.165°N 80.362°W</named-content></named-content>, 22.Mar.2012, J. Troubridge, 1♀. Dixie Co., Hwy 361, <named-content xmlns:xlink="http://www.w3.org/1999/xlink" content-type="dwc:verbatimCoordinates" xlink:type="simple"><named-content content-type="geo-json" specific-use="{&#34;type&#34;:&#34;Point&#34;,&#34;coordinates&#34;:[-83.380000,29.564000]}" id="NCID0EDMAG" xlink:type="simple">29.564°N 83.380°W</named-content></named-content>, 5.Apr.2016, J. Troubridge, 1♀. Okeechobee Co., Kissimmee Prairie State Park, <named-content xmlns:xlink="http://www.w3.org/1999/xlink" content-type="dwc:verbatimCoordinates" xlink:type="simple"><named-content content-type="geo-json" specific-use="{&#34;type&#34;:&#34;Point&#34;,&#34;coordinates&#34;:[-81.044000,27.584000]}" id="NCID0ELMAG" xlink:type="simple">27.584°N 81.044°W</named-content></named-content>, 27.Mar.2013, 1♀, 5.Feb.2014, 3♂. Collier Co., Fakahatchee Strand State Park, <named-content xmlns:xlink="http://www.w3.org/1999/xlink" content-type="dwc:verbatimCoordinates" xlink:type="simple"><named-content content-type="geo-json" specific-use="{&#34;type&#34;:&#34;Point&#34;,&#34;coordinates&#34;:[-81.410000,25.980000]}" id="NCID0ETMAG" xlink:type="simple">25.98°N 81.41°W</named-content></named-content>, 4.Feb.2014, J. Troubridge, 3♀; 21.Dec.2011, 1♀; 23.Mar.2015, 1♂; 21.Feb. 2014, 2♀; 15.Jan.2012, 1♂. Sarasota Co., North Port, <named-content xmlns:xlink="http://www.w3.org/1999/xlink" content-type="dwc:verbatimCoordinates" xlink:type="simple"><named-content content-type="geo-json" specific-use="{&#34;type&#34;:&#34;Point&#34;,&#34;coordinates&#34;:[-82.083333,27.041667]}" id="NCID0E2MAG" xlink:type="simple">27°02.5'N 82°05.0'W</named-content></named-content>, 29.Nov.2012, J. Troubridge, 1♀; 2.Feb.2011, 1♂; 27.Nov.2011, 1♂; 8.Jan.2012, 1♂; 28.Mar.2012, 1♀; 24.Nov. 2014, 1♂. <bold>Georgia</bold>: Long Co., 3 mi. SW Ludowici, Griffin Ridge, 6.Mar.2008, C. Schmidt &amp; J. Adams, 1♀. <bold>Mississippi</bold>: Stone Co., Sweetbay Bogs, T2S R13W Sec 34SW, 12.Mar.1991, D.M. Pollock, 1♀; Franklin Co., Middleton Creek, T5N R3E Sec.21E, 7.Apr.1992, J. MacGown, T. Schiefer, 1♂; Hancock Co., Stennis Space Center, 21.Mar.1994, R. Kergosien, 1♂; Harrison Co., Long Beach, 20.Mar.1995, R. Kergosien, 1♂; same data as previous, 17.Mar.1996, 1♂; Wilkinson Co., Clark Creek Nat. Area, 10.Mar.1989, T. Schiefer &amp; J. MacGown, 1♂; Claiborne Co., 3.6 mi W Port Gibson, 12.Jul.1993, D. M. Pollock, 1♀; <bold>South Carolina</bold>: [Charleston Co.], The Wedge Plantation, McClelanville, 7.Jun.1977, E.G. &amp; I. Munroe, <named-content xmlns:xlink="http://www.w3.org/1999/xlink" content-type="dwc:institutional_code" xlink:type="simple">CNC</named-content> genitalia slide #14768, 1♂. <bold>North Carolina</bold>: Jones Co. Croatan Natl. Forest, Haywood Landing, 4.May.2008, J. Bolling Sullivan, DNA voucher # 09-NCCC-155, 1♂; Columbus Co., Lake Waccamaw St. Pk., April 16, 2010, J. Bolling Sullivan, DNA voucher # 10-NCCC-281, 1♂. [<named-content xmlns:xlink="http://www.w3.org/1999/xlink" content-type="dwc:institutional_code" xlink:type="simple">CNC</named-content>, <abbrev xmlns:xlink="http://www.w3.org/1999/xlink" content-type="institution" xlink:title="Mississippi Entomological Museum, Starkville, MS" id="ABBRID0EQNAG" xlink:type="simple">MEM</abbrev>, <abbrev xmlns:xlink="http://www.w3.org/1999/xlink" xlink:title="J. Bolling Sullivan Collection, Beaufort, North Carolina, USA" id="ABBRID0EVNAG" xlink:type="simple">JBS</abbrev>, <abbrev xmlns:xlink="http://www.w3.org/1999/xlink" xlink:title="Jim T. Troubridge Collection, Hagersville, ON" id="ABBRID0EZNAG" xlink:type="simple">JTT</abbrev>]</p></tp:treatment-sec><tp:treatment-sec sec-type="etymology" id="SECID0E4NAG"><title>Etymology.</title><p>The name <italic><tp:taxon-name><tp:taxon-name-part taxon-name-part-type="genus" reg="Clemensia"/><tp:taxon-name-part taxon-name-part-type="species" reg="ochreata">ochreata</tp:taxon-name-part></tp:taxon-name></italic> is a noun in opposition and refers to this species’ characteristic ochre forewing tint.</p></tp:treatment-sec><tp:treatment-sec sec-type="diagnosis" id="SECID0ENOAG"><title>Diagnosis.</title><p>Very similar to <italic><tp:taxon-name><tp:taxon-name-part taxon-name-part-type="genus" reg="Clemensia">Clemensia</tp:taxon-name-part><tp:taxon-name-part taxon-name-part-type="species" reg="albata">albata</tp:taxon-name-part></tp:taxon-name></italic>, but differing from that species by the smaller mean forewing length, more extensive, and brighter ochreous scales along the forewing antemedial and postmedial lines; overall more contrasting pattern, especially the heavier costal dark spots (most pronounced on the forewing underside), and the more prominent and better-defined medial dark patch basad of the antemedial line. Internally, the basal diverticulum of the male vesica has much smaller spicules than in <italic><tp:taxon-name><tp:taxon-name-part taxon-name-part-type="genus" reg="Clemensia">C.</tp:taxon-name-part><tp:taxon-name-part taxon-name-part-type="species" reg="albata">albata</tp:taxon-name-part></tp:taxon-name></italic>. The valve shape is proportionally shorter and stouter than that of <italic><tp:taxon-name><tp:taxon-name-part taxon-name-part-type="genus" reg="Clemensia">C.</tp:taxon-name-part><tp:taxon-name-part taxon-name-part-type="species" reg="albata">albata</tp:taxon-name-part></tp:taxon-name></italic>. In females, the corpus bursae is more elongate than that of <italic><tp:taxon-name><tp:taxon-name-part taxon-name-part-type="genus" reg="Clemensia">C.</tp:taxon-name-part><tp:taxon-name-part taxon-name-part-type="species" reg="albata">albata</tp:taxon-name-part></tp:taxon-name></italic> and with shorter spinules lining the interior; the appendix bursae is also smaller and more narrowly joined to the corpus bursae in <italic><tp:taxon-name><tp:taxon-name-part taxon-name-part-type="genus" reg="Clemensia">C.</tp:taxon-name-part><tp:taxon-name-part taxon-name-part-type="species" reg="ochreata">ochreata</tp:taxon-name-part></tp:taxon-name></italic>. Compared to <italic><tp:taxon-name><tp:taxon-name-part taxon-name-part-type="genus" reg="Clemensia">C.</tp:taxon-name-part><tp:taxon-name-part taxon-name-part-type="species" reg="albata">albata</tp:taxon-name-part></tp:taxon-name></italic>, overall shape and structure of the bursa copulatrix is very similar, but the spinules lining the inside of the bursae are smaller in <italic><tp:taxon-name><tp:taxon-name-part taxon-name-part-type="genus" reg="Clemensia">C.</tp:taxon-name-part><tp:taxon-name-part taxon-name-part-type="species" reg="ochreata">ochreata</tp:taxon-name-part></tp:taxon-name></italic>.</p></tp:treatment-sec><tp:treatment-sec sec-type="description" id="SECID0EARAG"><title>Description.</title><p><bold><italic>Head</italic></bold>: frons and vertex with mix of dirty-white and dull grey-brown scales; palpi grey brown, terminal (3<sup>rd</sup>) segment 0.5 × length of second segment; male antenna filiform and finely ciliate, segments approximately width 0.9 × that of length; dorsally with grey-brown scales, finely ciliate ventrally, with two mediolateral setae, these equal in length to antennal segment; female antenna similar to that of male but narrower and less ciliate. <bold><italic>Thorax</italic></bold>: vestiture predominantly dirty white with scattered dull grey-brown scales; pro- and mesothoracic legs appearing striped, grey brown with a ring of dirty white scales at apices of segments, in addition to a mid-tibial pale ring; metathoracic leg entirely dirty white; metepisternal tymbal unscaled, with 9–11 fine grooves. <bold><italic>Abdomen</italic></bold>: vestiture light grey brown dorsally and ventrally; females with apical tuft of incurved setae; males with a series of paired setal tufts ventrally on segments 7, 8 and 9, in addition to two paired lobe-like setal tufts situated within a pouch between segments 7 and 8. <italic>Forewing</italic>: ground color slightly ochre, dirty white; basal line indistinct greyish ochre; antemedial line double, often only with distal line defined; grey ochre; medial line grey ochre; postmedial line an irregular row of disconnected grey-black splotches; terminal line grey black, thin or incomplete, interrupted with white at vein termini; fringe dirty white, often interrupted with grey patch at apex and medial area; reniform spot usually very pronounced, grey black; orbicular spot small and grey black, often absent or tiny; ventrally with large dusky-grey patch medially, pattern inconspicuous, wing edges dull tan white, interrupted at costa by four costal grey-black markings; males with a brown setal (androconial?) tuft in medio-anal area; wing pattern of females similar, but usually with the dark markings reduced considerably, giving the impression of a paler moth. <italic>Hindwing</italic>: dirty white with faint, indistinctly delineated fuscous area in distal third; ventrally with slightly darker fuscous patch in anal angle and discal spot, and faint medial line. <italic>Male genitalia</italic> (Figure <xref ref-type="fig" rid="F2">15</xref>): Uncus attenuating towards base and to apex, with pronounced ventromedial bulge; apex acute, curved ventrad; long, thin setae in medial area, radiating outward; valval lobe consisting of an enlarged, flattened costa terminating in a small dorsally projecting apical spine, and a pronounced flange-like medial process, forming an evenly curved concave dorsal margin on the apical halve of the valve; valvule consisting of an indistinct, somewhat membranous lobe on the ventrodistal portion of the valve; sacullus with a flattened slightly spatulate dorsally projecting process; juxta poorly defined and not well sclerotized, shield shaped; phallus approximately 4 × longer than wide narrowing slightly subapically; vesica roughly kidney shaped with several lobe-like or globose diverticula; large cornutus situated medio-laterally on left side of vesica main chamber, approximately 2/3 length of phallus, vesica and diverticula finely spiculose. <italic>Female genitalia</italic> (Figure <xref ref-type="fig" rid="F3">18</xref>): papillae anales poorly sclerotized, relatively small, and slightly cupped; sparsely setose laterally and along caudal margin, dorsally with very fine, dense cilia-like setae caudal to opening of dorsal pheromone gland; anterior and posterior apophysis short, approximately equal in length to that of papillae; ductus bursae short and broad, about as long as wide and dorsoventrally flattened; ductus and corpus bursae joined by a smoothly sclerotized, broadly flat-conical chamber (cervix bursae); corpus bursae pear shaped but oriented laterally, i.e. narrowing into ductus seminalis to right; appendix bursae a globose bubble-like chamber situated proximally at base of corpus bursae; interior of appendix bursae and corpus bursae with dense field of spinules, in latter situated distally near juncture with cervix bursae; pleurite of A7 with shallow pockets, appearing somewhat rugose and more heavily sclerotized than surrounding integument.</p></tp:treatment-sec><tp:treatment-sec sec-type="biology" id="SECID0EDSAG"><title>Biology.</title><p>The immature stages and larval hosts are unknown, but larvae likely feed on algae or lichens growing on tree bark. There are multiple broods starting in March and continuing into September.</p></tp:treatment-sec><tp:treatment-sec sec-type="distribution" id="SECID0EISAG"><title>Distribution.</title><p>The Atlantic coastal plain from North Carolina southward into Florida and westward to eastern Texas (Figure <xref ref-type="fig" rid="F4">21</xref>).</p></tp:treatment-sec><tp:treatment-sec sec-type="remarks" id="SECID0ESSAG"><title>Remarks.</title><p>The late Douglas Ferguson deemed <italic><tp:taxon-name><tp:taxon-name-part taxon-name-part-type="genus" reg="Clemensia">C.</tp:taxon-name-part><tp:taxon-name-part taxon-name-part-type="species" reg="ochreata">ochreata</tp:taxon-name-part></tp:taxon-name></italic> to be closely related to the Mexican <italic><tp:taxon-name><tp:taxon-name-part taxon-name-part-type="genus" reg="Clemensia">C.</tp:taxon-name-part><tp:taxon-name-part taxon-name-part-type="species" reg="patella">patella</tp:taxon-name-part></tp:taxon-name></italic> (Druce), and the latter name was therefore applied by him to this taxon (<xref ref-type="bibr" rid="B11">Lafontaine and Schmidt 2010</xref>). Examination of Mexican specimens of <italic><tp:taxon-name><tp:taxon-name-part taxon-name-part-type="genus" reg="Clemensia">C.</tp:taxon-name-part><tp:taxon-name-part taxon-name-part-type="species" reg="patella">patella</tp:taxon-name-part></tp:taxon-name></italic> does indeed show that <italic><tp:taxon-name><tp:taxon-name-part taxon-name-part-type="genus" reg="Clemensia"/><tp:taxon-name-part taxon-name-part-type="species" reg="patella">patella</tp:taxon-name-part></tp:taxon-name></italic> belongs to the <italic><tp:taxon-name><tp:taxon-name-part taxon-name-part-type="genus" reg="Clemensia"/><tp:taxon-name-part taxon-name-part-type="species" reg="albata">albata</tp:taxon-name-part></tp:taxon-name></italic>-group, but the genitalic structure of <italic><tp:taxon-name><tp:taxon-name-part taxon-name-part-type="genus" reg="Clemensia">C.</tp:taxon-name-part><tp:taxon-name-part taxon-name-part-type="species" reg="patella">patella</tp:taxon-name-part></tp:taxon-name></italic> is more divergent from the remaining members of this North American group.</p><fig id="F3" position="float" orientation="portrait"><label>Figures 16–18.</label><caption><p><italic><tp:taxon-name><tp:taxon-name-part taxon-name-part-type="genus" reg="Clemensia">Clemensia</tp:taxon-name-part></tp:taxon-name></italic> female genitalia. <bold>16</bold><italic><tp:taxon-name><tp:taxon-name-part taxon-name-part-type="genus" reg="Clemensia">C.</tp:taxon-name-part><tp:taxon-name-part taxon-name-part-type="species" reg="umbrata">umbrata</tp:taxon-name-part></tp:taxon-name></italic> MB, Spruce Woods, <named-content xmlns:xlink="http://www.w3.org/1999/xlink" content-type="dwc:institutional_code" xlink:type="simple">CNC</named-content> gen. prep. #14772 <bold>17</bold><italic><tp:taxon-name><tp:taxon-name-part taxon-name-part-type="genus" reg="Clemensia">C.</tp:taxon-name-part><tp:taxon-name-part taxon-name-part-type="species" reg="albata">albata</tp:taxon-name-part></tp:taxon-name></italic> ON, Backus Woods, <named-content xmlns:xlink="http://www.w3.org/1999/xlink" content-type="dwc:institutional_code" xlink:type="simple">CNC</named-content> gen. prep. #14773 <bold>18</bold><italic><tp:taxon-name><tp:taxon-name-part taxon-name-part-type="genus" reg="Clemensia">C.</tp:taxon-name-part><tp:taxon-name-part taxon-name-part-type="species" reg="ochreata">ochreata</tp:taxon-name-part></tp:taxon-name></italic> FLA, Dunedin, <named-content xmlns:xlink="http://www.w3.org/1999/xlink" content-type="dwc:institutional_code" xlink:type="simple">CNC</named-content> gen. prep. #14774.</p></caption><graphic xmlns:xlink="http://www.w3.org/1999/xlink" xlink:href="zookeys-788-039-g003.jpg" position="float" orientation="portrait" xlink:type="simple" id="oo_233105.jpg"/></fig><fig id="F4" position="float" orientation="portrait"><label>Figures 19–21.</label><caption><p>Distribution of examined material for <italic><tp:taxon-name><tp:taxon-name-part taxon-name-part-type="genus" reg="Clemensia">Clemensia</tp:taxon-name-part></tp:taxon-name></italic> species (circles), including DNA barcode vouchers (triangles). <bold>19</bold><italic><tp:taxon-name><tp:taxon-name-part taxon-name-part-type="genus" reg="Clemensia">C.</tp:taxon-name-part><tp:taxon-name-part taxon-name-part-type="species" reg="umbrata">umbrata</tp:taxon-name-part></tp:taxon-name></italic><bold>20</bold><italic><tp:taxon-name><tp:taxon-name-part taxon-name-part-type="genus" reg="Clemensia">C.</tp:taxon-name-part><tp:taxon-name-part taxon-name-part-type="species" reg="albata">albata</tp:taxon-name-part></tp:taxon-name></italic><bold>21</bold><italic><tp:taxon-name><tp:taxon-name-part taxon-name-part-type="genus" reg="Clemensia">C.</tp:taxon-name-part><tp:taxon-name-part taxon-name-part-type="species" reg="ochreata">ochreata</tp:taxon-name-part></tp:taxon-name></italic>.</p></caption><graphic xmlns:xlink="http://www.w3.org/1999/xlink" xlink:href="zookeys-788-039-g004.jpg" position="float" orientation="portrait" xlink:type="simple" id="oo_233106.jpg"/></fig><fig id="F5" position="float" orientation="portrait"><label>Figure 22.</label><caption><p>Comparative adult flight times of <italic><tp:taxon-name><tp:taxon-name-part taxon-name-part-type="genus" reg="Clemensia">Clemensia</tp:taxon-name-part><tp:taxon-name-part taxon-name-part-type="species" reg="umbrata">umbrata</tp:taxon-name-part></tp:taxon-name></italic> and <italic><tp:taxon-name><tp:taxon-name-part taxon-name-part-type="genus" reg="Clemensia">C.</tp:taxon-name-part><tp:taxon-name-part taxon-name-part-type="species" reg="albata">albata</tp:taxon-name-part></tp:taxon-name></italic> in northeastern North America, based on collection dates by 10-day monthly intervals.</p></caption><graphic xmlns:xlink="http://www.w3.org/1999/xlink" xlink:href="zookeys-788-039-g005.jpg" position="float" orientation="portrait" xlink:type="simple" id="oo_233107.jpg"/></fig><fig id="F6" position="float" orientation="portrait"><label>Figure 23.</label><caption><p>Neighbour-joining tree of representative mtDNA barcode haplotypes in North American <italic><tp:taxon-name><tp:taxon-name-part taxon-name-part-type="genus" reg="Clemensia">Clemensia</tp:taxon-name-part></tp:taxon-name></italic> species. Sample size and locality are given in brackets, with number of specimens indicated after two-letter state/province abbreviation. <italic><tp:taxon-name><tp:taxon-name-part taxon-name-part-type="genus" reg="Lacinipolia">Lacinipolia</tp:taxon-name-part><tp:taxon-name-part taxon-name-part-type="species" reg="sareta">sareta</tp:taxon-name-part></tp:taxon-name></italic> variation is divided into five haplogroups, A–E. Voucher specimen data is given in Suppl. material <xref ref-type="supplementary-material" rid="S1">1</xref>.</p></caption><graphic xmlns:xlink="http://www.w3.org/1999/xlink" xlink:href="zookeys-788-039-g006.jpg" position="float" orientation="portrait" xlink:type="simple" id="oo_233108.jpg"/></fig></tp:treatment-sec><tp:treatment-sec><!--Section generated to contain objects referenced in tp:taxon-treatment.--><fig id="F1" position="float" orientation="portrait"><label>Figures 1–12.</label><caption><p><italic><tp:taxon-name><tp:taxon-name-part taxon-name-part-type="genus" reg="Clemensia">Clemensia</tp:taxon-name-part></tp:taxon-name></italic> adults. <bold>1–4</bold><italic><tp:taxon-name><tp:taxon-name-part taxon-name-part-type="genus" reg="Clemensia">C.</tp:taxon-name-part><tp:taxon-name-part taxon-name-part-type="species" reg="albata">albata</tp:taxon-name-part></tp:taxon-name></italic>, <bold>1</bold> ♂, Manitoulin Island, Ontario, Canada <bold>2</bold> ♂, Grandfather Mountain, 4850’, Avery Co., North Carolina, USA <bold>3</bold> ♂, Langley, British Columbia, Canada <bold>4</bold> ♀, Tweed, Ontario, Canada <bold>5–8</bold><italic><tp:taxon-name><tp:taxon-name-part taxon-name-part-type="genus" reg="Clemensia">C.</tp:taxon-name-part><tp:taxon-name-part taxon-name-part-type="species" reg="umbrata">umbrata</tp:taxon-name-part></tp:taxon-name></italic>, <bold>5</bold> ♂, Backus Woods, Ontario, Canada <bold>6</bold> ♀, Backus Woods, Ontario, Canada <bold>7</bold> ♂, Starkville, Oktibbeha Co., Mississippi, USA <bold>8</bold> ♀, Barksdale A.F.B., Bossier Parish, LA, USA; <bold>9–12</bold><italic><tp:taxon-name><tp:taxon-name-part taxon-name-part-type="genus" reg="Clemensia">C.</tp:taxon-name-part><tp:taxon-name-part taxon-name-part-type="species" reg="ochreata">ochreata</tp:taxon-name-part></tp:taxon-name></italic>, <bold>9</bold> ♂, Gainesville, Paynes Prarie State Park, Alachua Co., Florida, USA <bold>10</bold> ♀ holotype, Anthony, Marion Co., Florida, USA <bold>11</bold> ♂, Middleton Creek, Franklin Co., Mississippi, USA <bold>12</bold> ♀, Sweetbay Bogs, Stone Co., Mississippi, USA.</p></caption><graphic xmlns:xlink="http://www.w3.org/1999/xlink" xlink:href="zookeys-788-039-g001.jpg" position="float" orientation="portrait" xlink:type="simple" id="oo_233103.jpg"/></fig><fig id="F2" position="float" orientation="portrait"><label>Figures 13–15.</label><caption><p><italic><tp:taxon-name><tp:taxon-name-part taxon-name-part-type="genus" reg="Clemensia">Clemensia</tp:taxon-name-part></tp:taxon-name></italic> male genitalia. <bold>13</bold><italic><tp:taxon-name><tp:taxon-name-part taxon-name-part-type="genus" reg="Clemensia">C.</tp:taxon-name-part><tp:taxon-name-part taxon-name-part-type="species" reg="umbrata">umbrata</tp:taxon-name-part></tp:taxon-name></italic><bold>13a</bold> ON, Carp Ridge, <named-content xmlns:xlink="http://www.w3.org/1999/xlink" content-type="dwc:institutional_code" xlink:type="simple">CNC</named-content> gen. prep. #16762 <bold>13b</bold> ON, Manitoulin Is., <named-content xmlns:xlink="http://www.w3.org/1999/xlink" content-type="dwc:institutional_code" xlink:type="simple">CNC</named-content> gen. prep. #16763 <bold>14</bold><italic><tp:taxon-name><tp:taxon-name-part taxon-name-part-type="genus" reg="Clemensia">C.</tp:taxon-name-part><tp:taxon-name-part taxon-name-part-type="species" reg="albata">albata</tp:taxon-name-part></tp:taxon-name></italic> ON, Backus Woods, <named-content xmlns:xlink="http://www.w3.org/1999/xlink" content-type="dwc:institutional_code" xlink:type="simple">CNC</named-content> gen. prep. #16759 <bold>15</bold><italic><tp:taxon-name><tp:taxon-name-part taxon-name-part-type="genus" reg="Clemensia">C.</tp:taxon-name-part><tp:taxon-name-part taxon-name-part-type="species" reg="ochreata">ochreata</tp:taxon-name-part></tp:taxon-name></italic> S.C., The Wedge Plantation, <named-content xmlns:xlink="http://www.w3.org/1999/xlink" content-type="dwc:institutional_code" xlink:type="simple">CNC</named-content> gen. prep. #14769.</p></caption><graphic xmlns:xlink="http://www.w3.org/1999/xlink" xlink:href="zookeys-788-039-g002.jpg" position="float" orientation="portrait" xlink:type="simple" id="oo_233104.jpg"/></fig><supplementary-material xmlns:xlink="http://www.w3.org/1999/xlink" id="S1" position="float" orientation="portrait" xlink:type="simple"><label>Supplementary material 1</label><caption><p>Table S1. DNA barcode voucher specimen data.</p></caption><p>Explanation note: Abbreviations for specimen depositories are as given in the Methods and Materials section.</p><media xlink:href="zookeys-788-039-s001.xlsx" mimetype="application" mime-subtype="vnd.openxmlformats-officedocument.spreadsheetml.sheet" position="float" orientation="portrait" xlink:type="simple" id="oo_233109.xlsx"/><permissions><license license-type="creative-commons-attribution" xlink:href="http://creativecommons.org/licenses/by/4.0/" xlink:type="simple"><license-p>This is an open access article distributed under the terms of the Creative Commons Attribution License (CC BY 4.0), which permits unrestricted use, distribution, and reproduction in any medium, provided the original author and source are credited.</license-p></license></permissions><attrib specific-use="authors">B. Christian Schmidt, J. Bolling Sullivan</attrib></supplementary-material></tp:treatment-sec><ref-list><ref id="B11"><mixed-citation xmlns:xlink="http://www.w3.org/1999/xlink" xlink:type="simple"><person-group><name name-style="western"><surname>Lafontaine</surname><given-names>JD</given-names></name><name name-style="western"><surname>Schmidt</surname><given-names>BC</given-names></name></person-group> (<year>2010</year>) <article-title>Annotated check list of the <tp:taxon-name><tp:taxon-name-part taxon-name-part-type="superfamily">Noctuoidea</tp:taxon-name-part></tp:taxon-name> (<tp:taxon-name><tp:taxon-name-part taxon-name-part-type="class">Insecta</tp:taxon-name-part></tp:taxon-name>, <tp:taxon-name><tp:taxon-name-part taxon-name-part-type="order">Lepidoptera</tp:taxon-name-part></tp:taxon-name>) of North America north of Mexico.</article-title><source>ZooKeys</source><volume>40</volume>: <fpage>1</fpage>–<lpage>239</lpage>. <ext-link xlink:type="simple" ext-link-type="doi" xlink:href="10.3897/zookeys.40.414">https://doi.org/10.3897/zookeys.40.414</ext-link></mixed-citation></ref></ref-list></tp:taxon-treatment>
