# Supplementary material for: Three species in one: a revision of Clemensiaalbata Packard (Erebidae, Arctiinae, Lithosiini)
Source: Zookeys. 2018 Oct 8;(788):39–55. doi: 10.3897/zookeys.788.26048 (PMC6189222; doi:10.3897/zookeys.788.26048)
Supplement: Supplementary material 1 — Table S1. DNA barcode voucher specimen data. [file zookeys-788-039-s001.xlsx]

## Sheet: Sheet1
Voucher #	GenBank #	Species	Country	Prov./State	Locality	Latitude	Longitude	Date	Collector	Deposited
CNCNoctuoidea13907	MF923170	Clemensia albata	USA	GA	Whitfield County, Rocky Face Area	34.805	-85.0275	13-Sep-1993	J.K. Adams	CNC
SNS10IL-00210	MF923917	Clemensia albata	USA	IL	Wayne, Manor East, 2 miles east of Fairfield, IL, Second growth forest, yards	38.226	-88.185	19-May-2010	Steve Scott	BIOUG
SNS10IL-00237	MF924066	Clemensia albata	USA	IL	Wayne, Manor East, 2 miles east of Fairfield, IL, Second growth forest, yards	38.226	-88.185	22-May-2010	Steve Scott	BIOUG
-	-	Clemensia albata	USA	MD	Montgomery Co.	39.15	-77.24	1902-06-04		CNC
09BBLEP-04636	GU694506	Clemensia albata	USA	MI	Oceana Co., Manistee National Forest, Pines Point Campground near White River, 7 km NW Hesperia, broadleaf forest near river	43.531	-86.1164	18-Jun-2009	J.Cossey, K.Perez	BIOUG
3572963	-	Clemensia albata	USA	MO	Babler State park	38.6301	-90.6954	2016-05-22	ryanandrews	iNaturalist photo
-	-	Clemensia albata	USA	MS	Oktibeha Co., 6 mi SW Starkville	33.3797	-88.8289			CNC
10-NCCC-280	HQ988191	Clemensia albata	USA	NC	Columbus, Lake Waccamaw	34.268	-78.486	16-Apr-2010	J.B.Sullivan	JBS
09-NCCC-051	GU669118	Clemensia albata	USA	NC	Columbus County, Lumber River State Park, Big Sand Ridge	34.379	-78.989	20-Jun-2009	J.B. Sullivan	JBS
09-NCCC-052	GU669111	Clemensia albata	USA	NC	Columbus County, Lumber River State Park, Big Sand Ridge	34.379	-78.989	20-Jun-2009	J.B. Sullivan	JBS
09-NCCC-191	GU669272	Clemensia albata	USA	NC	Columbus, Lumber River St. Pk.	34.379	-78.969	18-Sep-2009	J.B.Sullivan	JBS
09-NCCC-192	GU669271	Clemensia albata	USA	NC	Columbus, Lumber River St. Pk.	34.379	-78.969	18-Sep-2009	J.B.Sullivan	JBS
09-NCCC-237	GU669269	Clemensia albata	USA	NC	Columbus, Lumber River St. Pk.	34.379	-78.969	18-Sep-2009	J.B.Sullivan	JBS
09-NCCC-244	GU669268	Clemensia albata	USA	NC	Columbus, Lumber River St. Pk.	34.379	-78.969	18-Sep-2009	J.B.Sullivan	JBS
09-NCCC-245	GU669270	Clemensia albata	USA	NC	Columbus, Lumber River St. Pk.	34.379	-78.969	18-Sep-2009	J.B.Sullivan	JBS
09-NCCC-246	GU669273	Clemensia albata	USA	NC	Columbus, Lumber River St. Pk.	34.379	-78.969	18-Sep-2009	J.B.Sullivan	JBS
09-NCCC-157	GU669009	Clemensia albata	USA	NC	Jones County, Croatan Nat. For., Haywood Landing	34.491	-77.108	04-May-2008	J.B. Sullivan	JBS
06-NCCC-1328	MF923473	Clemensia albata	USA	NC	Craven County, Croatan National Forest, Little Rd.	34.999	-77.057	29-Jun-2006	J. Bolling Sullivan	BIOUG
DNA-ATBI-2733	GU088679	Clemensia albata	USA	NC	Swain, 5200`, Road Prong Trailhead, on Clingman`s Dome Rd, BLBT11	35.6106	-83.448	20-May-2005	Adams	BIOUG
11-NCCC-379	MF924002	Clemensia albata	USA	NC	Randolph Co., Ridges Mountain	35.718	-79.949	01-Sep-2011	J.B.Sullivan	JBS
11-NCCC-380	MF923944	Clemensia albata	USA	NC	Randolph Co., Ridges Mountain	35.718	-79.949	01-Sep-2011	J.B.Sullivan	JBS
CSUPOBK-0283	HQ918696	Clemensia albata	USA	NC	Watauga Co., Beach Ck Bog	36.2005	-81.8521	11-Jul-2002	J. Boling Sullivan	CSU
10-NCCC-125	MF923005	Clemensia albata	USA	NC	Warren, Hubquarter Creek	36.406	-78.01	21-May-2010	J.B.Sullivan	JBS
10-NCCC-126	HQ988045	Clemensia albata	USA	NC	Warren, Hubquarter Creek	36.406	-78.01	21-May-2010	J.B.Sullivan	JBS
10-NCCC-127	MF923876	Clemensia albata	USA	NC	Warren, Hubquarter Creek	36.406	-78.01	05-Jun-2010	J.B.Sullivan	JBS
10-NCCC-128	MF923009	Clemensia albata	USA	NC	Warren, Hubquarter Creek	36.406	-78.01	26-May-2010	J.B.Sullivan	JBS
10-NCCC-129	HQ988046	Clemensia albata	USA	NC	Warren, Hubquarter Creek	36.406	-78.01	26-May-2010	J.B.Sullivan	JBS
11-NCCC-206	MF922563	Clemensia albata	USA	NC	Warren County, Lake Gaston, 141 Lookout Pt. Rd.36.50	36.5	-78.01	10-May-2011	J.B.Sullivan	JBS
11-NCCC-169	MF922821	Clemensia albata	USA	NC	Warren, 142 Lookout Pt. Rd.	36.5	-78.01	11-May-2011	J.B.Sullivan	JBS
2398552	-	Clemensia albata	USA	NH	Merrimack	43.1138	-71.6434	2014-08-23	erikamitchell	iNaturalist photo
10691597	-	Clemensia albata	USA	NY	Otsego Co., Unadilla	42.35	-75.2957	2011-06-05		iNaturalist photo
MDOK-0395	MF923609	Clemensia albata	USA	OK	Bartlesville, 1301 Cherokee Hills Drive	36.735	-95.951	11-Sep-2008	Mark Dreiling	BIOUG
MDOK-0541	MF922362	Clemensia albata	USA	OK	Bartlesville, 1301 Cherokee Hills Drive	36.735	-95.951	30-Sep-2008	Mark Dreiling	BIOUG
MDOK-1807	GU800885	Clemensia albata	USA	OK	Bartlesville, 1301 Cherokee Hills Drive	36.74	-95.95	20-May-2009	Mark Dreiling	BIOUG
MDOK-2381	GU801082	Clemensia albata	USA	OK	Bartlesville, 1301 Cherokee Hills Drive	36.74	-95.95	02-Jun-2009	Mark Dreiling	BIOUG
-	-	Clemensia albata	CAN	ON	Rowan Mills	42.61	-80.54	2015-08-23	Troubridge J	CNC
CNCLEP00034176	KJ376742	Clemensia albata	CAN	ON	Thousand Islands National Park	42.65	-80.467	01-Sep-2003	B.C. Schmidt	CNC
HLC-16112	KJ380679	Clemensia albata	CAN	ON	Wellington County, Puslinch Township, Concession 11/Hume Rd	43.537	-80.134	30-Jul-2006	Paul Hebert	BIOUG
BIOUG08588-C01	KR451767	Clemensia albata	CAN	ON	Rouge National Urban Park, Toronto Zoo	43.8223	-79.1897	25-Jun-2013	L.Attard, K.Greenham	BIOUG
BIOUG20805-E11	MG466540	Clemensia albata	CAN	ON	Thousand Islands National Park	44.453	-75.865	11-Jun-2014	M.Brown	BIOUG
CNCLEP00064127	GU678937	Clemensia albata	CAN	ON	Leeds Grenville Co., Long Mtn. (top)	44.487	-76.008	16-Jun-2009	B.C. Schmidt	CNC
-	-	Clemensia albata	CAN	ON	Lanark Co., Christie Lake, NW shore barrens	44.801	-76.457	2013-08-08	Schmidt BC	CNC
-	-	Clemensia albata	CAN	ON	Lanark Co., 6 km NW Maberly, Charlton Rd	44.848	-76.571	2014-08-25	Schmidt BC	CNC
-	-	Clemensia albata	CAN	ON	Stormont Co., Newington, 3 km E, bog	45.115	-74.977	2016-06-03	Schmidt, BC	CNC
2644213	-	Clemensia albata	USA	PA	State College	40.7813	-77.9507	2012-05-12	lepalot	iNaturalist photo
-	-	Clemensia albata	CAN	QC	Pontiac, Eardley	45.55	-76.099	1991-07-03	Landry JF	CNC
-	-	Clemensia albata	CAN	QC	Pontiac, Lac Bernard, 5 km SW Brennan's Hill	45.76	-75.98	1985-06-20	Bolte KB	CNC
05-TN-00519	GU087246	Clemensia albata	USA	TN	Sevier County, Gatlinburg, Cobbly Nob	35.46	-83.21	19-May-2005	P.D.N. Hebert	BIOUG
05-TN-00520	GU087247	Clemensia albata	USA	TN	Sevier County, Gatlinburg, Cobbly Nob	35.46	-83.21	19-May-2005	P.D.N. Hebert	BIOUG
BGS03431	MF924201	Clemensia albata	USA	TN	Sevier County, Great Smoky Mountains National Park, 1 mi. above Chimney s Campground	35.6395	-83.4793	13-Aug-2006	Mark Mello	BIOUG
BGS03432	MF922465	Clemensia albata	USA	TN	Sevier County, Great Smoky Mountains National Park, 1 mi. above Chimney s Campground	35.6395	-83.4793	13-Aug-2006	Mark Mello	BIOUG
DNA-ATBI-2731	GU088680	Clemensia albata	USA	TN	Sevier, 0.3 mi. above Sugarlands Valley Nature Trailhead, w side of 441, BLBT8	35.6904	-83.5351	20-May-2005	Adams	BIOUG
DNA-ATBI-2732	GU088677	Clemensia albata	USA	TN	Sevier, 0.3 mi. above Sugarlands Valley Nature Trailhead, w side of 441, BLBT8	35.6904	-83.5351	20-May-2005	Adams	BIOUG
DNA-ATBI-2734	GU088681	Clemensia albata	USA	TN	Sevier, 0.3 mi. above Sugarlands Valley Nature Trailhead, w side of 441, BLBT8	35.6904	-83.5351	20-May-2005	Adams	BIOUG
DNA-ATBI-2735	GU088678	Clemensia albata	USA	TN	Sevier, 0.3 mi. above Sugarlands Valley Nature Trailhead, w side of 441, BLBT8	35.6904	-83.5351	20-May-2005	Adams	BIOUG
753067	-	Clemensia albata	USA	VT	Royalton	43.853	-72.5888	2014-06-22	kylejones	iNaturalist photo
10-MISC-256	JF858421	Clemensia ochreata	USA	AL	Baldwin Co., Blakeley Park	30.749	-87.914	25-Jun-2010	J.B.Sullivan	JBS
11-MISC-776	MF923093	Clemensia ochreata	USA	AL	Baldwin Co., Blakeley St. Pk.	30.749	-87.914	29-Jul-2011	J.B.Sullivan	JBS
11-MISC-777	MF922394	Clemensia ochreata	USA	AL	Baldwin Co., Blakeley St. Pk.	30.749	-87.914	29-Jul-2011	J.B.Sullivan	JBS
11-MISC-778	MF923830	Clemensia ochreata	USA	AL	Baldwin Co., Blakeley St. Pk.	30.749	-87.914	29-Jul-2011	J.B.Sullivan	JBS
-	-	Clemensia ochreata	USA	AL	Monroe Co., Haines Is Park	31.7231	-87.4694	1996-04-04		MEM
-	-	Clemensia ochreata	USA	FL	Collier Co., Fakahatchee Strand	26.1144	-81.3981	2011-12-21	Troubridge J	CNC
-	-	Clemensia ochreata	USA	FL	DeSoto Co., Nocatee	27.1007	-81.5463	2014-02-23	Troubridge J	CNC
-	-	Clemensia ochreata	USA	FL	DeSoto Co., Nocatee	27.1007	-81.5463	2012-01-16	Troubridge J	CNC
10BBLEP-00316	HQ985667	Clemensia ochreata	USA	FL	Myakka River SP, Fox`s Low Trail, Dry Prairie	27.2756	-82.2661	20-Mar-2010	Biobus 2010	BIOUG
10BBLEP-00319	HQ985670	Clemensia ochreata	USA	FL	Myakka River SP, Fox`s Low Trail, Dry Prairie	27.2756	-82.2661	20-Mar-2010	Biobus 2010	BIOUG
10BBLEP-00831	HQ583879	Clemensia ochreata	USA	FL	Little Manatee River SP, Picnic area, Riverside mixed forest	27.6765	-82.3799	24-Mar-2010	Biobus 2010	BIOUG
-	-	Clemensia ochreata	USA	FL	Levy Co., Goethe SF, Cow Ck off 121, Big Cypress trl	29.22	-82.62		Dickel TS	CNC
CNCNoctuoidea13906	MF922603	Clemensia ochreata	USA	FL	W. Anthony Road, 1.4 mi. WSW of Anthony, Marion County	29.2833	-82.1333	04-Jan-2007	Terhune S. Dickel	CNC
CNCNoctuoidea13909	MF923755	Clemensia ochreata	USA	FL	W. Anthony Road, 1.4 mi. WSW of Anthony, Marion County	29.2833	-82.1333	13-Jan-2007	Terhune S. Dickel	CNC
CNCNoctuoidea13910	MF923864	Clemensia ochreata	USA	FL	W. Anthony Road, 1.4 mi. WSW of Anthony, Marion County	29.2833	-82.1333	15-Mar-2006	Terhune S. Dickel	CNC
-	-	Clemensia ochreata	USA	FL	Gainesville, Paynes Prairie SP	29.52	-82.292	2013-03-13	Belanger C	CNC
-	-	Clemensia ochreata	USA	FL	Pensacola	30.421	-87.217	1961-02-15		CNC
-	-	Clemensia ochreata	USA	GA	Long Co., Ludowici, 3 mi SW, Griffin Ridge	31.694	-81.8	2008-03-06	Schmidt BC; Adams J	CNC
-	-	Clemensia ochreata	USA	LA	Natchitoches Par., Kisatchie NF, Summerfield	31.4156	-93.1742	1972-03-13	Teskey H	CNC
-	-	Clemensia ochreata	USA	MS	Harrison Co., Long Beach	30.3503	-89.1528	1996-03-17		MEM
-	-	Clemensia ochreata	USA	MS	Harrison Co., Long Beach	30.3503	-89.1528	1995-03-20		MEM
-	-	Clemensia ochreata	USA	MS	Hancock co. Stennis space center	30.3681	-89.6004	1994-03-21	Kergosien R	CNC
-	-	Clemensia ochreata	USA	MS	Wilkinson Co., Clark Creek NA	31.05	-91.56	1989-03-10		MEM
-	-	Clemensia ochreata	USA	MS	Clayburne Co.,3.6 mi w Port Gibson	31.965	-91.0436	1993-07-12		MEM
10-NCCC-281	HQ988192	Clemensia ochreata	USA	NC	Columbus, Lake Waccamaw	34.268	-78.486	16-Apr-2010	J.B.Sullivan	JBS
09-NCCC-193	GU669266	Clemensia ochreata	USA	NC	Columbus, Lumber River St. Pk.	34.379	-78.969	18-Sep-2009	J.B.Sullivan	JBS
06-NCCC-649	MF922934	Clemensia ochreata	USA	NC	Craven County, Croatan National Forest, CNF, Road 147	34.488	-76.479	03-Nov-2005	J. Boiling Sullivan	BIOUG
06-NCCC-650	MF923577	Clemensia ochreata	USA	NC	Craven County, Croatan National Forest, CNF, Road 147	34.488	-76.479	03-Nov-2005	J. Boiling Sullivan	BIOUG
09-NCCC-155	GU669014	Clemensia ochreata	USA	NC	Jones County, Croatan Nat. For., Haywood Landing	34.491	-77.108	04-May-2008	J.B. Sullivan	JBS
09-NCCC-156	GU669008	Clemensia ochreata	USA	NC	Jones County, Croatan Nat. For., Haywood Landing	34.491	-77.108	04-May-2008	J.B. Sullivan	JBS
06-NCC-960	MF923560	Clemensia ochreata	USA	NC	Carteret County, Croatan National Forest, Rd. 181	34.768	-76.764	03-Sep-2006	J. Bolling Sullivan	BIOUG
06-NCC-961	MF923432	Clemensia ochreata	USA	NC	Carteret County, Croatan National Forest, Rd. 181	34.768	-76.764	03-Sep-2006	J. Bolling Sullivan	BIOUG
06-NCCC-1237	MF923363	Clemensia ochreata	USA	NC	Carteret County, Croatan National Forest, Road 181	34.768	-76.764	15-Jun-2006	James B. Sullivan	BIOUG
06-NCCC-1238	MF924064	Clemensia ochreata	USA	NC	Carteret County, Croatan National Forest, Road 181	34.768	-76.764	15-Jun-2006	James B. Sullivan	BIOUG
07-NCNW-0182	MF924206	Clemensia ochreata	USA	NC	Carteret County, Croatan Ntl. Forest, Rd.181, Mixed pine, hardwoods	34.768	-76.764	30-Oct-2006	J.B.Sullivan	JBS
07-NCNW-0183	MF924111	Clemensia ochreata	USA	NC	Carteret County, Croatan Ntl. Forest, Rd.181, Mixed pine, hardwoods	34.768	-76.764	30-Oct-2006	J.B.Sullivan	JBS
09-NCCC-119	GU669050	Clemensia ochreata	USA	NC	Cumberland County, Jones Lake St. Pk., Hawthorne ridge	34.864	-78.683	11-Jun-2009	J.B. Sullivan	JBS
6038658	-	Clemensia ochreata	USA	TX	Liberty, Trinity River NWR	30.0982	-94.7659	2016-02-22	trnwrinfo	iNaturalist photo
8699030	-	Clemensia ochreata	USA	TX	San Jacinto Co.	30.5418	-95.2245	2011-02-26	wanda_etx	iNaturalist photo
-	-	Clemensia umbrata	CAN	AB	Twp. Rd. 510, 22km W Tofield	53.367	-112.83	1997-07-04		CNC
UASM57609	KJ375597	Clemensia umbrata	CAN	AB	Edmonton; edge Fulton Ravine	53.545	-113.434	01-Jul-2005	G. Anweiler	CNC
-	-	Clemensia umbrata	CAN	AB	Redwater N.A., nr. Redwater	53.944	-112.924	1999-07-21	Schmidt BC	sight record
-	-	Clemensia umbrata	CAN	AB	Blue Ridge	54.1167	-115.383			NOFC
-	-	Clemensia umbrata	CAN	AB	Whitecourt	54.1333	-115.683			NOFC
-	-	Clemensia umbrata	CAN	AB	Athabasca R. Sandhills, 6km S. Ft. Assiniboine	54.355	-114.646	1999-08-02	Schmidt BC	sight record
-	-	Clemensia umbrata	CAN	AB	Grand Centre	54.4167	-110.215			NOFC
-	-	Clemensia umbrata	CAN	AB	Cold Lake	54.465	-110.183			NOFC
-	-	Clemensia umbrata	CAN	AB	Baptiste Lake	54.744	-113.536			NOFC
-	-	Clemensia umbrata	CAN	AB	Owl River, 20km N. Lac La Biche	54.929	-111.974	1999-08-11	Schmidt BC	sight record
-	-	Clemensia umbrata	CAN	AB	Smith	55.1667	-114.033			NOFC
-	-	Clemensia umbrata	CAN	AB	Tanasiuk Rec. Area, Rock Island L.	55.51	-113.42	1997-07-10		CNC
-	-	Clemensia umbrata	CAN	AB	Christina L. cmpgd., Conklin	55.62	-111	1997-07-09		CNC
-	-	Clemensia umbrata	CAN	AB	Gregoire Lake P.P.	56.2906	-111.106	1998-06-22	Schmidt BC	sight record
-	-	Clemensia umbrata	CAN	BC	Victoria	48.4333	-123.35			CNC
PFC-2006-0262	KJ376514	Clemensia umbrata	CAN	BC	Saanich, Prospect Lake, Echo Dr.	48.515	-123.435	28-Jun-2006	L Mavin & M Young	PFC
PFC-2006-0804	KJ377425	Clemensia umbrata	CAN	BC	Saanich, Prospect Lake, Echo Dr.	48.515	-123.435	20-Jul-2006	L Mavin & M Young	PFC
PFC-2006-0805	KJ377894	Clemensia umbrata	CAN	BC	Saanich, Prospect Lake, Echo Dr.	48.515	-123.435	20-Jul-2006	L Mavin & M Young	PFC
PFC-2006-0806	KJ377861	Clemensia umbrata	CAN	BC	Saanich, Prospect Lake, Echo Dr.	48.515	-123.435	20-Jul-2006	L Mavin & M Young	PFC
PFC-2006-0807	KJ375196	Clemensia umbrata	CAN	BC	Saanich, Prospect Lake, Echo Dr.	48.515	-123.435	20-Jul-2006	L Mavin & M Young	PFC
PFC-2006-1150	KJ378491	Clemensia umbrata	CAN	BC	Saanich, Prospect Lake, Echo Dr.	48.515	-123.435	20-Jul-2006	L Mavin & M Young	PFC
PFC-2006-1152	KJ375618	Clemensia umbrata	CAN	BC	Saanich, Prospect Lake, Echo Dr.	48.515	-123.435	20-Jul-2006	L Mavin & M Young	PFC
PFC-2006-1272	KJ378564	Clemensia umbrata	CAN	BC	Saanich, Prospect Lake, Echo Dr.	48.515	-123.435	20-Jul-2006	L Mavin & M Young	PFC
-	-	Clemensia umbrata	CAN	BC	Sardis	49.1333	-121.95			CNC
-	-	Clemensia umbrata	CAN	BC	Steelhead	49.2332	-122.318			CNC
UBC-2006-2061	KJ378482	Clemensia umbrata	CAN	BC	Maple Ridge	49.266	-122.573	22-Aug-2006	A. Li, J. Derhousoff	PFC
AVBC 403-10	JF852836	Clemensia umbrata	CAN	BC	Vancouver Island, Port Alberni	49.3	-124.78	19-Jul-2010	R.Avis, L.Avis	BIOUG
AVBC 439-10	JF852872	Clemensia umbrata	CAN	BC	Vancouver Island, Port Alberni	49.3	-124.78	22-Jul-2010	R.Avis, L.Avis	BIOUG
AVBC 461-10	JF852894	Clemensia umbrata	CAN	BC	Vancouver Island, Port Alberni	49.3	-124.78	28-Jul-2010	R.Avis, L.Avis	BIOUG
AVBC 501-10	JF852933	Clemensia umbrata	CAN	BC	Vancouver Island, Port Alberni	49.3	-124.78	01-Aug-2010	R.Avis, L.Avis	BIOUG
UBC-2007-0623	FJ412311	Clemensia umbrata	CAN	BC	Vancouver, Stanley Park, Aquarium	49.306	-123.153	24-Jul-2007	Li, A.	RBCM
-	-	Clemensia umbrata	CAN	BC	Hope, 8 mi N	49.3833	-121.433			CNC
10BBCLP-2661	KJ377387	Clemensia umbrata	CAN	BC	Kootenay NP, Dog Lake Trail	50.765	-115.941	29-Jul-2010	BIObus 2010	BIOUG
HLC-21271	KJ376985	Clemensia umbrata	CAN	BC	Mount Revelstoke National Park, One-Mile Compound at base of Mount Revelstoke	51.0219	-118.207	15-Jul-2005	Keith Pickthorn	BIOUG
HLC-21687	KJ378784	Clemensia umbrata	CAN	BC	Mount Revelstoke National Park, One-Mile Compound at base of Mount Revelstoke	51.0219	-118.207	22-Jul-2005	Keith Pickthorn	BIOUG
HLC-22421	KJ377462	Clemensia umbrata	CAN	BC	Mount Revelstoke National Park, One-Mile Compound at base of Mount Revelstoke	51.0219	-118.207	27-Jul-2005	Keith Pickthorn	BIOUG
HLC-23693	KJ375818	Clemensia umbrata	CAN	BC	Mount Revelstoke National Park, One-Mile Compound at base of Mount Revelstoke	51.0219	-118.207	22-Jul-2005	Keith Pickthorn	BIOUG
HLC-23694	KJ379895	Clemensia umbrata	CAN	BC	Mount Revelstoke National Park, One-Mile Compound at base of Mount Revelstoke	51.0219	-118.207	22-Jul-2005	Keith Pickthorn	BIOUG
10BBCLP-2736	KJ376000	Clemensia umbrata	CAN	BC	Mount Revelstoke NP, Skunk Cabbage Trail	51.086	-117.922	14-Jul-2010	BIObus 2010	BIOUG
10BBCLP-2737	KJ377888	Clemensia umbrata	CAN	BC	Mount Revelstoke NP, Skunk Cabbage Trail	51.086	-117.922	14-Jul-2010	BIObus 2010	BIOUG
10BBCLP-2738	KJ376948	Clemensia umbrata	CAN	BC	Mount Revelstoke NP, Skunk Cabbage Trail	51.086	-117.922	14-Jul-2010	BIObus 2010	BIOUG
10BBCLP-2739	KJ378098	Clemensia umbrata	CAN	BC	Mount Revelstoke NP, Skunk Cabbage Trail	51.086	-117.922	14-Jul-2010	BIObus 2010	BIOUG
HLC-23395	KJ380711	Clemensia umbrata	CAN	BC	Glacier National Park, Glacier National Park Compound at Rogers Pass	51.3032	-117.519	28-Jun-2005	Keith Pickthorn	BIOUG
HLC-23396	KJ375705	Clemensia umbrata	CAN	BC	Glacier National Park, Glacier National Park Compound at Rogers Pass	51.3032	-117.519	28-Jun-2005	Keith Pickthorn	BIOUG
HLC-23466	KJ377707	Clemensia umbrata	CAN	BC	Glacier National Park, Abandoned Horse Stables near Beaver River	51.4132	-117.475	2005-07-03	Keith Pickthorn	BIOUG
HLC-23467	KJ378465	Clemensia umbrata	CAN	BC	Glacier National Park, Abandoned Horse Stables near Beaver River	51.4132	-117.475	2005-07-03	Keith Pickthorn	BIOUG
-	-	Clemensia umbrata	CAN	BC	Terrace	54.5	-128.583			CNC
10-JDWBC-3088	HM864917	Clemensia umbrata	CAN	BC	nr. Hazelton, Date Cr. Silvicultural System, B5-T	55.427	-127.803	30-Jul-2009	deWaard, J.R.	RBCM
10-JDWBC-0322	HM865061	Clemensia umbrata	CAN	BC	nr. Hazelton, Date Creek Silvicultural Systems, B5-T	55.427	-127.803	12-Jul-2009	deWaard, J.R.	RBCM
10-JDWBC-0085	HM862614	Clemensia umbrata	CAN	BC	nr. Hazelton, Date Creek Silvicultural Systems, B1-T	55.437	-127.801	12-Jul-2009	deWaard, J.R.	RBCM
10-JDWBC-4488	HM866447	Clemensia umbrata	CAN	BC	nr. Hazelton, Date Creek Silvicultural Systems, B1-T	55.437	-127.801	30-Jul-2009	deWaard, J.R.	RBCM
10-JDWBC-0605	HM868145	Clemensia umbrata	CAN	BC	nr. Hazelton, Date Creek Silvicultural Systems, B3-T	55.439	-127.814	12-Jul-2009	deWaard, J.R.	PFC
10-JDWBC-3830	HM865729	Clemensia umbrata	CAN	BC	nr. Hazelton, Date Creek Silvicultural Systems, B3-T	55.439	-127.814	30-Jul-2009	deWaard, J.R.	RBCM
10-JDWBC-3832	HM865732	Clemensia umbrata	CAN	BC	nr. Hazelton, Date Creek Silvicultural Systems, B3-T	55.439	-127.814	30-Jul-2009	deWaard, J.R.	RBCM
10-JDWBC-3661	HM865545	Clemensia umbrata	CAN	BC	nr. Hazelton, Date Creek Silvicultural Systems, B2-T	55.459	-127.812	30-Jul-2009	deWaard, J.R.	RBCM
10-JDWBC-3663	HM865547	Clemensia umbrata	CAN	BC	nr. Hazelton, Date Creek Silvicultural Systems, B2-T	55.459	-127.812	30-Jul-2009	deWaard, J.R.	RBCM
08-JDWBC-2243	KJ378494	Clemensia umbrata	CAN	BC	nr. Hazelton, Date Cr. Silvicultural System, A3-T2	55.464	-127.81	06-Aug-2008	deWaard, J.R.	RBCM
10-JDWBC-3372	HM865228	Clemensia umbrata	CAN	BC	nr. Hazelton, Date Cr. Silvicultural System, A3-T	55.464	-127.81	30-Jul-2009	deWaard, J.R.	RBCM
10-JDWBC-0203	HM863760	Clemensia umbrata	CAN	BC	nr. Hazelton, Date Creek Silvicultural Systems, A4-T	55.465	-127.806	12-Jul-2009	deWaard, J.R.	PFC
10-JDWBC-4654	HM866629	Clemensia umbrata	CAN	BC	nr. Hazelton, Date Cr. Silvicultural System, A4-T	55.465	-127.806	30-Jul-2009	deWaard, J.R.	RBCM
10-JDWBC-4852	HM866844	Clemensia umbrata	CAN	BC	nr. Hazelton, Date Cr. Silvicultural System, A4-T	55.465	-127.806	30-Jul-2009	deWaard, J.R.	RBCM
10-JDWBC-4853	HM866845	Clemensia umbrata	CAN	BC	nr. Hazelton, Date Cr. Silvicultural System, A4-T	55.465	-127.806	30-Jul-2009	deWaard, J.R.	RBCM
10-JDWBC-0204	HM863771	Clemensia umbrata	CAN	BC	nr. Hazelton, Date Creek Silvicultural Systems, A4-T	55.465	-127.806	12-Jul-2009	deWaard, J.R.	RBCM
10-JDWBC-0745	HM869654	Clemensia umbrata	CAN	BC	nr. Hazelton, Date Cr. Silvicultural System, A2-T	55.466	-127.815	12-Jul-2009	deWaard, J.R.	PFC
10-JDWBC-4082	HM866006	Clemensia umbrata	CAN	BC	nr. Hazelton, Date Cr. Silvicultural System, A2-T	55.466	-127.815	30-Jul-2009	deWaard, J.R.	RBCM
-	-	Clemensia umbrata	USA	CA	Big Basin	37.18	-122.22			CNC
-	-	Clemensia umbrata	USA	CA	Sonoma Co., Two Rock	38.26	-122.79			CNC
-	-	Clemensia umbrata	USA	CA	Dunlap cmpgd., 18 mi E Ft. Bragg	39.44	-123.43			CNC
CNCLEP00041074	KJ375104	Clemensia umbrata	CAN	MB	Spruce Woods Prov Pk	49.662	-99.27	21-Jul-2007	J.-F. Landry & G. Pohl	CNC
08BBLEP-01166	KJ375795	Clemensia umbrata	CAN	MB	Riding Mountain NP, Wasagaming Campground	50.656	-99.962	08-Jul-2008	BIObus 2008	BIOUG
08BBLEP-01194	KJ379715	Clemensia umbrata	CAN	MB	Riding Mountain NP, Wasagaming Campground	50.656	-99.962	08-Jul-2008	BIObus 2008	BIOUG
08BBLEP-01197	KJ379177	Clemensia umbrata	CAN	MB	Riding Mountain NP, Wasagaming Campground	50.656	-99.962	08-Jul-2008	BIObus 2008	BIOUG
08BBLEP-01201	KJ377100	Clemensia umbrata	CAN	MB	Riding Mountain NP, Wasagaming Campground	50.656	-99.962	08-Jul-2008	BIObus 2008	BIOUG
-	-	Clemensia umbrata	CAN	MB	Wasagaming	50.6583	-99.9686			CNC
-	-	Clemensia umbrata	USA	MI	Hulbert Corners	46.3542	-85.15			CNC
-	-	Clemensia umbrata	USA	MI	Cotton	47.1694	-92.4761			CNC
BIOUG01047-G05	MF923290	Clemensia umbrata	USA	MN	Hubbard County, Home, Lowland	46.998	-94.694	25-Jul-2010	Dallas Clell Hudson	BIOUG
05-NBSTA-381	GU095010	Clemensia umbrata	CAN	NB	Charlotte Co., St. Andrews	45.0833	-67.0667	04-Aug-2005	Jim Ballantyne	BIOUG
05-NBSTA-413	GU095009	Clemensia umbrata	CAN	NB	Charlotte Co., St. Andrews	45.0833	-67.0667	05-Aug-2005	Jim Ballantyne	BIOUG
05-NBSTA-605	GU095008	Clemensia umbrata	CAN	NB	Charlotte Co., St. Andrews	45.0833	-67.0667	09-Aug-2005	Jim Ballantyne	BIOUG
MNBTT-3167	KJ379552	Clemensia umbrata	CAN	NB	Carleton Co., Meduxnekeag River, Jackson Falls	46.233	-67.75	12-Jul-2006	A.W.Thomas	BIOUG
MNBTT-3168	KJ375088	Clemensia umbrata	CAN	NB	Carleton Co., Meduxnekeag River, Jackson Falls	46.233	-67.75	12-Jul-2006	A.W.Thomas	BIOUG
MNBTT-3169	KJ379449	Clemensia umbrata	CAN	NB	Carleton Co., Meduxnekeag River, Jackson Falls	46.233	-67.75	12-Jul-2006	A.W.Thomas	BIOUG
MNBTT-3170	KJ378616	Clemensia umbrata	CAN	NB	Carleton Co., Meduxnekeag River, Jackson Falls	46.233	-67.75	12-Jul-2006	A.W.Thomas	BIOUG
-	-	Clemensia umbrata	USA	NC	Highlands	35.0525	-83.1969			CNC
DNA-ATBI-0031	GU089763	Clemensia umbrata	USA	NC	Haywood, BLBT4, Flat Creek Trail beyond waterfall	35.5502	-83.1713	20-Jul-2004	Michael Pogue	BIOUG
DNA-ATBI-1165	GU089380	Clemensia umbrata	USA	NC	Haywood County, BLBT4, Flat Creek Trail near waterfall, BLBT4	35.5502	-83.1713	20-Jul-2004	Michael Pogue	Research Collection of Brian Scholtens
DNA-ATBI-1166	GU089381	Clemensia umbrata	USA	NC	Haywood County, BLBT4, Flat Creek Trail near waterfall, BLBT4	35.5502	-83.1713	20-Jul-2004	Michael Pogue	Research Collection of Brian Scholtens
CSUPOBK-0278	MF924087	Clemensia umbrata	USA	NC	Avery Co., Grandfather Mt., Cliffside Overlook	36.096	-81.831	22-Jul-2001	J. Boling Sullivan	CSU
CSUPOBK-0279	MF922340	Clemensia umbrata	USA	NC	Avery Co., Grandfather Mt., Cliffside Overlook	36.096	-81.831	22-Jul-2001	J. Boling Sullivan	CSU
CSUPOBK-0280	MF922903	Clemensia umbrata	USA	NC	Avery Co., Grandfather Mt., Cliffside Overlook	36.096	-81.831	22-Jul-2001	J. Boling Sullivan	CSU
CSUPOBK-0282	MF922674	Clemensia umbrata	USA	NC	Avery Co., Grandfather Mt., Cliffside Overlook	36.096	-81.831	22-Jul-2001	J. Boling Sullivan	CSU
CSUPOBK-0281	HQ918695	Clemensia umbrata	USA	NC	Watauga Co., Beach Ck Bog	36.2005	-81.8521	11-Jul-2002	J. Boling Sullivan	CSU
11-NCCC-499	MF923107	Clemensia umbrata	USA	NC	Watauga, Elk Knob St. Park	36.34	-81.69	02-Jul-2011	J.B.Sullivan	JBS
11-NCCC-500	MF922589	Clemensia umbrata	USA	NC	Watauga, Elk Knob St. Park	36.34	-81.69	02-Jul-2011	J.B.Sullivan	JBS
11-NCCC-501	MF922422	Clemensia umbrata	USA	NC	Watauga, Elk Knob St. Park	36.34	-81.69	02-Jul-2011	J.B.Sullivan	JBS
14-NCCC-368	-	Clemensia umbrata	USA	NC	Ashe County, Three Top Mountain, Wildlife Resources Commission upper parking lot	36.4249	-83.6021	02-Jul-2014	J.B.Sullivan	JBS
14-NCCC-369	-	Clemensia umbrata	USA	NC	Ashe County, Three Top Mountain, Wildlife Resources Commission upper parking lot	36.4249	-83.6021	02-Jul-2014	J.B.Sullivan	JBS
-	-	Clemensia umbrata	CAN	NS	Ohio	43.9167	-66.0667			CNC
-	-	Clemensia umbrata	CAN	NS	White Point Beach	43.9667	-64.74			CNC
-	-	Clemensia umbrata	CAN	NS	Smiths Cove	44.6	-65.75			CNC
-	-	Clemensia umbrata	CAN	ON	Hamilton	43.25	-79.85			CNC
HLC-16134	KJ380197	Clemensia umbrata	CAN	ON	Wellington County, Puslinch Township, Concession 11/Hume Rd	43.537	-80.134	29-Jul-2006	Paul Hebert	BIOUG
CNC558479	-	Clemensia umbrata	CAN	ON	Northumberland Co., 5.6kmN Castleton, NCC Red Cloud Property	44.141	-77.953	29-Jul-2015	V. Deziel	CNC
-	-	Clemensia umbrata	CAN	ON	Perth Road	44.4683	-76.4914	1971-07-28	Ward	CNC
-	-	Clemensia umbrata	CAN	ON	Bon Echo PP	44.9114	-77.2661			CNC
-	-	Clemensia umbrata	CAN	ON	Stittsville	45.201	-75.982	2003-07-04	Troubridge J
-	-	Clemensia umbrata	CAN	ON	Carp Ridge	45.384	-76.08	2003-07-14	Troubridge J
-	-	Clemensia umbrata	CAN	ON	Carter Bay, rd to	45.6249	-82.1353	1998-06-25	Morton, JK	CNC
-	-	Clemensia umbrata	CAN	ON	Lake Kagawong, Mud Creek	45.8272	-82.2424	1991-06-21	Morton, JK	CNC
-	-	Clemensia umbrata	CAN	ON	Algonquin PP, Achray cmpgd	45.868	-77.756	2013-07-16	BCS
-	-	Clemensia umbrata	CAN	ON	Nolalu	48.293	-89.798			CNC
08BBLEP-05632	KJ378031	Clemensia umbrata	CAN	ON	Pukaskwa NP, Visitor`s Centre septic bed	48.59	-86.291	19-Aug-2008	BIObus 2008	BIOUG
-	-	Clemensia umbrata	CAN	ON	Onesided Lake	48.65	-93.7667			CNC
-	-	Clemensia umbrata	CAN	ON	Dorion	48.7878	-88.6547			CNC
-	-	Clemensia umbrata	CAN	ON	Black Sturgeon Lake	49.2	-88.53			CNC
-	-	Clemensia umbrata	CAN	PE	Brackley Beach	46.26	-63.12			CNC
-	-	Clemensia umbrata	CAN	QC	Meech Lake	45.5167	-75.8667			CNC
-	-	Clemensia umbrata	CAN	QC	Norway Bay	45.518	-76.41			CNC
-	-	Clemensia umbrata	CAN	QC	Gatineau, Luskville	45.5333	-76.0167			CNC
MDH002459	KJ377680	Clemensia umbrata	CAN	QC	CAN:QC -Val-des-Monts, Lac Barnes	45.65	-75.593	18-Jul-2005	Daniel Handfield	Research Collection of Daniel Handfield
-	-	Clemensia umbrata	CAN	QC	Lac Brule, Terrebonne	46.0519	-74.1644			CNC
DH012906	KJ375873	Clemensia umbrata	CAN	QC	Manseau, Chemin de la Belgique	46.306	-72.004	15-Jul-2006	Daniel Handfield	Research Collection of Daniel Handfield
-	-	Clemensia umbrata	CAN	QC	Shawinigan	46.55	-72.7333			CNC
-	-	Clemensia umbrata	CAN	QC	St. Mathieu, St Gerard	46.6028	-72.8133			CNC
-	-	Clemensia umbrata	CAN	QC	Parke Reserve	47.6167	-69.4333			CNC
BIOUG08381-B09	KM549079	Clemensia umbrata	CAN	SK	Prince Albert National Park, Spruce River Highlands Trail	53.7125	-106.048	14-Jul-2012	BIOBus 2012	BIOUG
BIOUG07082-F11	KM549808	Clemensia umbrata	CAN	SK	Prince Albert National Park, Hwy 263	53.85	-106.078	25-Sep-2012	K. Ferrie, T. Stene	BIOUG
BIOUG06035-F11	KM553897	Clemensia umbrata	CAN	SK	Prince Albert National Park, Narrows Peninsula Trail	53.9872	-106.282	14-Jul-2012	BIOBus 2012	BIOUG
BIOUG06035-H04	KM543838	Clemensia umbrata	CAN	SK	Prince Albert National Park, Narrows Peninsula Trail	53.9872	-106.282	14-Jul-2012	BIOBus 2012	BIOUG
BIOUG06035-H06	KM553919	Clemensia umbrata	CAN	SK	Prince Albert National Park, Narrows Peninsula Trail	53.9872	-106.282	14-Jul-2012	BIOBus 2012	BIOUG
DNA-ATBI-0617	GU089762	Clemensia umbrata	USA	TN	Sevier, BLBT30, Cherokee Orchard Road, 1/4 mi up from Twin Creeks, 100 yards north	35.6882	-83.499	21-Jul-2004	Kevin Segebarth	BIOUG
802384	-	Clemensia umbrata	USA	VT	Windsor	43.6329	-72.5199	2014-07-19	vce14	iNaturalist photo
-	-	Clemensia umbrata	USA	WA	Toutle	46.325	-122.735			CNC
-	-	Clemensia umbrata	USA	WA	Mt. Rainer	46.8833	-121.883			CNC
-	-	Clemensia umbrata	USA	WA	Mt. Baker	48.8586	-121.676			CNC
